# Supplementary material for: Aqua­chloridobis(2-{[3-(morpholin-4-yl)prop­yl]imino­meth­yl}phenolato)manganese(III) monohydrate
Source: Acta Crystallogr Sect E Struct Rep Online. 2011 Jul 9;67(Pt 8):m1044–5. doi: 10.1107/S1600536811026493 (PMC3212133; doi:10.1107/S1600536811026493)
Supplement: Supplementary file 1 [file e-67-m1044-sup1.cif]

##############################################################################
#                                                                            #
# This CIF contains the data in a paper accepted for publication in          #
# Acta Crystallographica Section E. It conforms to the requirements of       #
# Notes for Authors for Acta Crystallographica Section E, and has been       #
# peer reviewed under the auspices of the IUCr Commission on Journals.       #
#                                                                            #
# Full details of the Crystallographic Information File format               #
# are given in the paper "The Crystallographic Information File (CIF):       #
# a New Standard Archive File for Crystallography" by S. R. Hall, F. H.      #
# Allen and I. D. Brown [Acta Cryst. (1991), A47, 655-685].                  #
#                                                                            #
# The current version of the core CIF dictionary is obtainable from          #
# ftp://ftp.iucr.org/pub/cif_core.dic.                                       #
#                                                                            #
# Software is freely available for graphical display of the structure(s)     #
# in this CIF. For information consult the CIF software page                 #
# http://www.iucr.org/resources/cif/software.                                #
#                                                                            #
# This file may be used for bona fide research purposes within the           #
# scientific community so long as proper attribution is given to the journal # 
# article from which it was obtained.                                        #
#                                                                            #
##############################################################################
data_I
_audit_creation_method     SHELXL-97
_chemical_name_systematic
;
Aquachloridobis(2-{[3-(morpholin-4-
yl)propyl]iminomethyl}phenolato)manganese(III) monohydrate
;
_chemical_name_common     ?
_chemical_formula_moiety     'C28 H40 Cl Mn N4 O5, H2 O'
_chemical_formula_sum     'C28 H42 Cl Mn N4 O6'
_chemical_formula_iupac     '[Mn (C14 H19 N2 O2)2 Cl (H2 O)], H2 O'
_chemical_formula_weight     621.05
_chemical_melting_point     ?
_symmetry_cell_setting     triclinic
_symmetry_space_group_name_H-M     'P -1'
_symmetry_space_group_name_Hall     '-P 1'
loop_
    _symmetry_equiv_pos_as_xyz
    'x, y, z'
    '-x, -y, -z'
_cell_length_a     9.4831(2)
_cell_length_b     12.4169(3)
_cell_length_c     12.9518(3)
_cell_angle_alpha     95.5400(10)
_cell_angle_beta     90.306(2)
_cell_angle_gamma     104.2290(10)
_cell_volume     1470.72(6)
_cell_formula_units_Z     2
_cell_measurement_reflns_used     3220
_cell_measurement_theta_min     2.22
_cell_measurement_theta_max     28.85
_cell_measurement_temperature     100(2)
_exptl_crystal_description     plate
_exptl_crystal_colour     blue
_exptl_crystal_size_max     0.20
_exptl_crystal_size_mid     0.16
_exptl_crystal_size_min     0.04
_exptl_crystal_density_diffrn     1.402
_exptl_crystal_density_meas     ?
_exptl_crystal_density_method     'not measured'
_exptl_crystal_F_000     656
_exptl_absorpt_coefficient_mu     0.587
_exptl_absorpt_correction_type     multi-scan
_exptl_absorpt_process_details     '(SADABS; Sheldrick, 1996)'
_exptl_absorpt_correction_T_min     0.8916
_exptl_absorpt_correction_T_max     0.9769
_exptl_special_details     ?
_diffrn_ambient_temperature     100(2)
_diffrn_radiation_type     MoK\a
_diffrn_radiation_wavelength     0.71073
_diffrn_radiation_source     'fine-focus sealed tube'
_diffrn_radiation_monochromator     graphite
_diffrn_measurement_device_type     'Bruker APEXII CCD'
_diffrn_measurement_method     '\f and \w'
_diffrn_detector_area_resol_mean     ?
_diffrn_reflns_number     13272
_diffrn_reflns_av_R_equivalents     0.0341
_diffrn_reflns_av_sigmaI/netI     0.0600
_diffrn_reflns_theta_min     2.20
_diffrn_reflns_theta_max     27.00
_diffrn_reflns_theta_full     27.00
_diffrn_measured_fraction_theta_max     0.997
_diffrn_measured_fraction_theta_full     0.997
_diffrn_reflns_limit_h_min     -12
_diffrn_reflns_limit_h_max     12
_diffrn_reflns_limit_k_min     -15
_diffrn_reflns_limit_k_max     15
_diffrn_reflns_limit_l_min     -16
_diffrn_reflns_limit_l_max     16
_refine_special_details
;
Refinement of <i>F</i>^2^ against ALL reflections. The weighted <i>R</i>-factor
<i>wR</i> and goodness of fit <i>S</i> are based on <i>F</i>^2^, conventional
<i>R</i>-factors <i>R</i> are based on <i>F</i>, with <i>F</i> set to zero for
negative <i>F</i>^2^. The threshold expression of <i>F</i>^2^ >
\s(<i>F</i>^2^) is used only for calculating <i>R</i>-factors(gt) <i>etc</i>.
and is not relevant to the choice of reflections for refinement.
<i>R</i>-factors based on <i>F</i>^2^ are statistically about twice as large
as those based on <i>F</i>, and <i>R</i>- factors based on ALL data will be
even larger.
;
_reflns_number_total     6393
_reflns_number_gt     4740
_reflns_threshold_expression     I>2\s(I)
_refine_ls_structure_factor_coef     Fsqd
_refine_ls_matrix_type     full
_refine_ls_R_factor_all     0.0647
_refine_ls_R_factor_gt     0.0387
_refine_ls_wR_factor_gt     0.0845
_refine_ls_wR_factor_ref     0.0929
_refine_ls_goodness_of_fit_ref     0.993
_refine_ls_restrained_S_all     0.993
_refine_ls_number_reflns     6393
_refine_ls_number_parameters     373
_refine_ls_number_restraints     4
_refine_ls_hydrogen_treatment     mixed
_refine_ls_weighting_scheme     calc
_refine_ls_weighting_details
                 'calc w=1/[\s^2^(Fo^2^)+(0.0463P)^2^] where P=(Fo^2^+2Fc^2^)/3'
_atom_sites_solution_hydrogens     geom
_atom_sites_solution_primary     direct
_atom_sites_solution_secondary     difmap
_refine_ls_shift/su_max     0.001
_refine_ls_shift/su_mean     0.000
_refine_diff_density_max     0.434
_refine_diff_density_min     -0.319
_refine_ls_extinction_method     none
_refine_ls_extinction_coef     ?
loop_
    _atom_type_symbol
    _atom_type_description
    _atom_type_scat_dispersion_real
    _atom_type_scat_dispersion_imag
    _atom_type_scat_source
    'C' 'C' 0.0033 0.0016
                         'International Tables Vol C Tables 4.2.6.8 and 6.1.1.4'
    'H' 'H' 0.0000 0.0000
                         'International Tables Vol C Tables 4.2.6.8 and 6.1.1.4'
    'N' 'N' 0.0061 0.0033
                         'International Tables Vol C Tables 4.2.6.8 and 6.1.1.4'
    'Cl' 'Cl' 0.1484 0.1585
                         'International Tables Vol C Tables 4.2.6.8 and 6.1.1.4'
    'Mn' 'Mn' 0.3368 0.7283
                         'International Tables Vol C Tables 4.2.6.8 and 6.1.1.4'
    'O' 'O' 0.0106 0.0060
                         'International Tables Vol C Tables 4.2.6.8 and 6.1.1.4'
_computing_data_collection     'APEX2 (Bruker, 2007)'
_computing_cell_refinement     'SAINT (Bruker, 2007)'
_computing_data_reduction     'SAINT (Bruker, 2007)'
_computing_structure_solution     'SHELXS97 (Sheldrick, 2008)'
_computing_structure_refinement     'SHELXL97 (Sheldrick, 2008)'
_computing_molecular_graphics     'X-SEED (Barbour, 2001)'
_computing_publication_material
                 'SHELXL97 (Sheldrick, 2008) and <i>publCIF</i> (Westrip, 2010)'
loop_
    _atom_site_type_symbol
    _atom_site_label
    _atom_site_fract_x
    _atom_site_fract_y
    _atom_site_fract_z
    _atom_site_U_iso_or_equiv
    _atom_site_adp_type
    _atom_site_calc_flag
    _atom_site_refinement_flags
    _atom_site_occupancy
    _atom_site_symmetry_multiplicity
    _atom_site_disorder_assembly
    _atom_site_disorder_group
    Mn Mn1 0.80758(3) 0.51790(3) 0.25109(2) 0.00991(9) Uani d . 1 1 . .
    Cl Cl1 1.07112(5) 0.49604(5) 0.24934(4) 0.01422(12) Uani d . 1 1 . .
    O O1 0.88326(15) 0.67047(12) 0.29100(11) 0.0120(3) Uani d . 1 1 . .
    O O2 0.37546(17) 0.08392(13) 0.79286(12) 0.0206(4) Uani d . 1 1 . .
    O O3 0.73429(16) 0.36491(12) 0.21182(11) 0.0132(3) Uani d . 1 1 . .
    O O4 0.71302(17) 0.94441(14) -0.31588(12) 0.0229(4) Uani d . 1 1 . .
    O O5 0.58953(16) 0.55756(13) 0.24999(12) 0.0136(3) Uani d D 1 1 . .
    H H5A 0.511(2) 0.5122(18) 0.2587(19) 0.020 Uiso d D 1 1 . .
    H H5B 0.585(3) 0.6146(16) 0.2859(17) 0.020 Uiso d D 1 1 . .
    N N1 0.77786(18) 0.49029(14) 0.40365(13) 0.0107(4) Uani d . 1 1 . .
    N N2 0.45557(18) 0.24065(15) 0.64027(13) 0.0118(4) Uani d . 1 1 . .
    N N3 0.81100(18) 0.54400(15) 0.09684(13) 0.0118(4) Uani d . 1 1 . .
    N N4 0.71767(19) 0.80497(15) -0.15371(14) 0.0136(4) Uani d . 1 1 . .
    C C1 0.9646(2) 0.71444(18) 0.37568(16) 0.0112(4) Uani d . 1 1 . .
    C C2 1.0615(2) 0.81922(18) 0.37504(16) 0.0139(5) Uani d . 1 1 . .
    H H2 1.0708 0.8558 0.3134 0.017 Uiso calc R 1 1 . .
    C C3 1.1439(2) 0.87054(19) 0.46231(17) 0.0153(5) Uani d . 1 1 . .
    H H3 1.2097 0.9415 0.4597 0.018 Uiso calc R 1 1 . .
    C C4 1.1319(2) 0.81970(19) 0.55433(17) 0.0155(5) Uani d . 1 1 . .
    H H4 1.1888 0.8555 0.6142 0.019 Uiso calc R 1 1 . .
    C C5 1.0359(2) 0.71650(18) 0.55720(16) 0.0134(4) Uani d . 1 1 . .
    H H5 1.0261 0.6819 0.6199 0.016 Uiso calc R 1 1 . .
    C C6 0.9528(2) 0.66207(18) 0.46865(16) 0.0113(4) Uani d . 1 1 . .
    C C7 0.8498(2) 0.55633(18) 0.47924(16) 0.0121(4) Uani d . 1 1 . .
    H H7 0.8341 0.5340 0.5472 0.015 Uiso calc R 1 1 . .
    C C8 0.6650(2) 0.39039(18) 0.42446(16) 0.0130(4) Uani d . 1 1 . .
    H H8A 0.6932 0.3242 0.3906 0.016 Uiso calc R 1 1 . .
    H H8B 0.5731 0.3941 0.3900 0.016 Uiso calc R 1 1 . .
    C C9 0.6333(2) 0.37064(18) 0.53695(16) 0.0137(5) Uani d . 1 1 . .
    H H9A 0.6052 0.4355 0.5737 0.016 Uiso calc R 1 1 . .
    H H9B 0.7209 0.3601 0.5726 0.016 Uiso calc R 1 1 . .
    C C10 0.5093(2) 0.26629(18) 0.53680(16) 0.0138(5) Uani d . 1 1 . .
    H H10A 0.4274 0.2753 0.4935 0.017 Uiso calc R 1 1 . .
    H H10B 0.5425 0.2018 0.5039 0.017 Uiso calc R 1 1 . .
    C C11 0.5658(2) 0.20893(19) 0.70355(17) 0.0155(5) Uani d . 1 1 . .
    H H11A 0.6521 0.2728 0.7163 0.019 Uiso calc R 1 1 . .
    H H11B 0.5971 0.1460 0.6659 0.019 Uiso calc R 1 1 . .
    C C12 0.5019(2) 0.1749(2) 0.80625(17) 0.0192(5) Uani d . 1 1 . .
    H H12A 0.5764 0.1534 0.8481 0.023 Uiso calc R 1 1 . .
    H H12B 0.4762 0.2397 0.8451 0.023 Uiso calc R 1 1 . .
    C C13 0.2678(2) 0.11214(19) 0.73002(17) 0.0164(5) Uani d . 1 1 . .
    H H13A 0.2352 0.1750 0.7668 0.020 Uiso calc R 1 1 . .
    H H13B 0.1824 0.0474 0.7187 0.020 Uiso calc R 1 1 . .
    C C14 0.3271(2) 0.14476(19) 0.62656(17) 0.0152(5) Uani d . 1 1 . .
    H H14A 0.3544 0.0805 0.5879 0.018 Uiso calc R 1 1 . .
    H H14B 0.2507 0.1645 0.5852 0.018 Uiso calc R 1 1 . .
    C C15 0.7750(2) 0.30723(18) 0.13036(16) 0.0114(4) Uani d . 1 1 . .
    C C16 0.7705(2) 0.19455(18) 0.13548(16) 0.0133(5) Uani d . 1 1 . .
    H H16 0.7444 0.1618 0.1982 0.016 Uiso calc R 1 1 . .
    C C17 0.8037(2) 0.13013(19) 0.05026(17) 0.0169(5) Uani d . 1 1 . .
    H H17 0.8005 0.0538 0.0553 0.020 Uiso calc R 1 1 . .
    C C18 0.8416(2) 0.17592(19) -0.04295(17) 0.0169(5) Uani d . 1 1 . .
    H H18 0.8638 0.1311 -0.1013 0.020 Uiso calc R 1 1 . .
    C C19 0.8466(2) 0.28655(19) -0.04938(16) 0.0149(5) Uani d . 1 1 . .
    H H19 0.8713 0.3177 -0.1130 0.018 Uiso calc R 1 1 . .
    C C20 0.8160(2) 0.35454(18) 0.03621(16) 0.0119(4) Uani d . 1 1 . .
    C C21 0.8181(2) 0.46903(18) 0.02342(16) 0.0127(4) Uani d . 1 1 . .
    H H21 0.8255 0.4905 -0.0452 0.015 Uiso calc R 1 1 . .
    C C22 0.7958(2) 0.65460(18) 0.07310(16) 0.0146(5) Uani d . 1 1 . .
    H H22A 0.8813 0.7115 0.1043 0.018 Uiso calc R 1 1 . .
    H H22B 0.7088 0.6688 0.1084 0.018 Uiso calc R 1 1 . .
    C C23 0.7820(2) 0.67320(18) -0.03982(16) 0.0152(5) Uani d . 1 1 . .
    H H23A 0.7043 0.6123 -0.0753 0.018 Uiso calc R 1 1 . .
    H H23B 0.8747 0.6728 -0.0746 0.018 Uiso calc R 1 1 . .
    C C24 0.7455(3) 0.78488(19) -0.04681(17) 0.0189(5) Uani d . 1 1 . .
    H H24A 0.6583 0.7872 -0.0057 0.023 Uiso calc R 1 1 . .
    H H24B 0.8273 0.8455 -0.0159 0.023 Uiso calc R 1 1 . .
    C C25 0.8518(2) 0.85933(19) -0.20428(17) 0.0179(5) Uani d . 1 1 . .
    H H25A 0.9215 0.8115 -0.2056 0.022 Uiso calc R 1 1 . .
    H H25B 0.8980 0.9317 -0.1644 0.022 Uiso calc R 1 1 . .
    C C26 0.8160(2) 0.8783(2) -0.31383(18) 0.0206(5) Uani d . 1 1 . .
    H H26A 0.9063 0.9162 -0.3467 0.025 Uiso calc R 1 1 . .
    H H26B 0.7762 0.8053 -0.3546 0.025 Uiso calc R 1 1 . .
    C C27 0.5831(2) 0.8915(2) -0.26777(17) 0.0184(5) Uani d . 1 1 . .
    H H27A 0.5393 0.8184 -0.3071 0.022 Uiso calc R 1 1 . .
    H H27B 0.5122 0.9382 -0.2693 0.022 Uiso calc R 1 1 . .
    C C28 0.6134(2) 0.87446(18) -0.15698(17) 0.0149(5) Uani d . 1 1 . .
    H H28A 0.6536 0.9477 -0.1167 0.018 Uiso calc R 1 1 . .
    H H28B 0.5216 0.8377 -0.1252 0.018 Uiso calc R 1 1 . .
    O O6 0.34610(17) 0.39900(13) 0.28380(12) 0.0158(3) Uani d D 1 1 . .
    H H6A 0.274(2) 0.426(2) 0.2761(19) 0.024 Uiso d D 1 1 . .
    H H6B 0.339(3) 0.3387(16) 0.2441(17) 0.024 Uiso d D 1 1 . .
loop_
    _atom_site_aniso_label
    _atom_site_aniso_U_11
    _atom_site_aniso_U_22
    _atom_site_aniso_U_33
    _atom_site_aniso_U_12
    _atom_site_aniso_U_13
    _atom_site_aniso_U_23
    Mn1 0.01027(17) 0.01079(18) 0.00858(17) 0.00230(13) 0.00173(12) 0.00125(12)
    Cl1 0.0121(2) 0.0199(3) 0.0121(3) 0.0063(2) 0.00197(19) 0.0027(2)
    O1 0.0125(7) 0.0103(8) 0.0118(8) 0.0000(6) -0.0014(6) 0.0014(6)
    O2 0.0196(8) 0.0183(9) 0.0260(9) 0.0054(7) 0.0063(7) 0.0107(7)
    O3 0.0172(8) 0.0118(8) 0.0102(8) 0.0025(7) 0.0046(6) 0.0014(6)
    O4 0.0211(9) 0.0252(10) 0.0267(10) 0.0090(8) 0.0071(7) 0.0144(7)
    O5 0.0113(7) 0.0135(9) 0.0149(8) 0.0017(7) 0.0026(6) -0.0005(6)
    N1 0.0104(9) 0.0103(9) 0.0123(9) 0.0034(7) 0.0025(7) 0.0028(7)
    N2 0.0099(9) 0.0129(9) 0.0114(9) -0.0004(7) 0.0034(7) 0.0026(7)
    N3 0.0104(9) 0.0125(9) 0.0130(9) 0.0039(8) 0.0022(7) 0.0015(7)
    N4 0.0144(9) 0.0146(10) 0.0132(9) 0.0055(8) 0.0018(7) 0.0034(7)
    C1 0.0093(10) 0.0147(11) 0.0112(11) 0.0065(9) 0.0019(8) -0.0009(8)
    C2 0.0146(11) 0.0143(12) 0.0127(11) 0.0029(9) 0.0035(9) 0.0038(9)
    C3 0.0116(10) 0.0130(11) 0.0195(12) 0.0004(9) 0.0017(9) -0.0006(9)
    C4 0.0154(11) 0.0171(12) 0.0126(11) 0.0030(10) -0.0021(9) -0.0029(9)
    C5 0.0145(11) 0.0143(11) 0.0114(11) 0.0038(9) 0.0017(8) 0.0018(9)
    C6 0.0092(10) 0.0144(11) 0.0112(11) 0.0051(9) 0.0026(8) 0.0008(8)
    C7 0.0122(10) 0.0150(11) 0.0108(11) 0.0060(9) 0.0022(8) 0.0029(9)
    C8 0.0116(10) 0.0145(11) 0.0120(11) 0.0009(9) 0.0003(8) 0.0028(9)
    C9 0.0141(11) 0.0149(12) 0.0118(11) 0.0024(9) 0.0033(8) 0.0029(9)
    C10 0.0140(11) 0.0149(12) 0.0110(11) 0.0004(9) 0.0031(8) 0.0026(9)
    C11 0.0106(10) 0.0199(12) 0.0165(12) 0.0033(9) 0.0031(8) 0.0062(9)
    C12 0.0150(11) 0.0259(13) 0.0183(12) 0.0054(10) 0.0016(9) 0.0081(10)
    C13 0.0141(11) 0.0149(12) 0.0204(12) 0.0038(9) 0.0050(9) 0.0023(9)
    C14 0.0131(11) 0.0142(11) 0.0161(12) 0.0001(9) 0.0023(9) -0.0013(9)
    C15 0.0073(10) 0.0134(11) 0.0116(11) 0.0005(9) -0.0015(8) -0.0026(8)
    C16 0.0119(10) 0.0154(12) 0.0121(11) 0.0017(9) 0.0006(8) 0.0031(9)
    C17 0.0159(11) 0.0145(12) 0.0198(12) 0.0036(9) -0.0007(9) -0.0005(9)
    C18 0.0185(11) 0.0166(12) 0.0149(12) 0.0048(10) 0.0021(9) -0.0027(9)
    C19 0.0156(11) 0.0177(12) 0.0108(11) 0.0034(10) 0.0009(8) 0.0001(9)
    C20 0.0107(10) 0.0127(11) 0.0117(11) 0.0018(9) 0.0002(8) 0.0014(8)
    C21 0.0107(10) 0.0164(12) 0.0105(11) 0.0021(9) 0.0018(8) 0.0026(9)
    C22 0.0178(11) 0.0146(12) 0.0129(11) 0.0061(10) 0.0031(9) 0.0031(9)
    C23 0.0180(11) 0.0165(12) 0.0117(11) 0.0054(10) -0.0017(9) 0.0007(9)
    C24 0.0258(13) 0.0193(13) 0.0137(12) 0.0093(11) -0.0006(9) 0.0026(9)
    C25 0.0153(11) 0.0167(12) 0.0221(13) 0.0049(10) 0.0012(9) 0.0013(10)
    C26 0.0180(12) 0.0233(13) 0.0230(13) 0.0062(10) 0.0062(10) 0.0106(10)
    C27 0.0168(11) 0.0202(13) 0.0191(12) 0.0051(10) 0.0010(9) 0.0051(10)
    C28 0.0131(11) 0.0127(11) 0.0186(12) 0.0031(9) 0.0001(9) 0.0008(9)
    O6 0.0141(8) 0.0135(9) 0.0199(9) 0.0046(7) -0.0012(7) -0.0014(7)
_geom_special_details
;
All e.s.d.'s (except the e.s.d. in the dihedral angle between two l.s. planes)
are estimated using the full covariance matrix. The cell e.s.d.'s are taken
into account individually in the estimation of e.s.d.'s in distances, angles
and torsion angles; correlations between e.s.d.'s in cell parameters are only
used when they are defined by crystal symmetry. An approximate (isotropic)
treatment of cell e.s.d.'s is used for estimating e.s.d.'s involving l.s.
planes.
;
loop_
    _geom_bond_atom_site_label_1
    _geom_bond_atom_site_label_2
    _geom_bond_site_symmetry_2
    _geom_bond_distance
    _geom_bond_publ_flag
    Mn1 O1 . 1.8735(15) ?
    Mn1 O3 . 1.8738(15) ?
    Mn1 N1 . 2.0471(17) ?
    Mn1 N3 . 2.0537(17) ?
    Mn1 O5 . 2.2406(15) ?
    Mn1 Cl1 . 2.5793(6) ?
    O1 C1 . 1.328(2) ?
    O2 C12 . 1.428(3) ?
    O2 C13 . 1.431(3) ?
    O3 C15 . 1.330(2) ?
    O4 C26 . 1.423(3) ?
    O4 C27 . 1.424(3) ?
    O5 H5A . 0.829(16) ?
    O5 H5B . 0.819(16) ?
    N1 C7 . 1.288(3) ?
    N1 C8 . 1.474(3) ?
    N2 C10 . 1.472(2) ?
    N2 C11 . 1.475(3) ?
    N2 C14 . 1.476(3) ?
    N3 C21 . 1.279(3) ?
    N3 C22 . 1.476(3) ?
    N4 C24 . 1.464(3) ?
    N4 C28 . 1.466(3) ?
    N4 C25 . 1.475(3) ?
    C1 C2 . 1.397(3) ?
    C1 C6 . 1.415(3) ?
    C2 C3 . 1.379(3) ?
    C2 H2 . 0.9500 ?
    C3 C4 . 1.394(3) ?
    C3 H3 . 0.9500 ?
    C4 C5 . 1.381(3) ?
    C4 H4 . 0.9500 ?
    C5 C6 . 1.404(3) ?
    C5 H5 . 0.9500 ?
    C6 C7 . 1.450(3) ?
    C7 H7 . 0.9500 ?
    C8 C9 . 1.520(3) ?
    C8 H8A . 0.9900 ?
    C8 H8B . 0.9900 ?
    C9 C10 . 1.521(3) ?
    C9 H9A . 0.9900 ?
    C9 H9B . 0.9900 ?
    C10 H10A . 0.9900 ?
    C10 H10B . 0.9900 ?
    C11 C12 . 1.519(3) ?
    C11 H11A . 0.9900 ?
    C11 H11B . 0.9900 ?
    C12 H12A . 0.9900 ?
    C12 H12B . 0.9900 ?
    C13 C14 . 1.509(3) ?
    C13 H13A . 0.9900 ?
    C13 H13B . 0.9900 ?
    C14 H14A . 0.9900 ?
    C14 H14B . 0.9900 ?
    C15 C16 . 1.397(3) ?
    C15 C20 . 1.419(3) ?
    C16 C17 . 1.383(3) ?
    C16 H16 . 0.9500 ?
    C17 C18 . 1.395(3) ?
    C17 H17 . 0.9500 ?
    C18 C19 . 1.373(3) ?
    C18 H18 . 0.9500 ?
    C19 C20 . 1.403(3) ?
    C19 H19 . 0.9500 ?
    C20 C21 . 1.442(3) ?
    C21 H21 . 0.9500 ?
    C22 C23 . 1.512(3) ?
    C22 H22A . 0.9900 ?
    C22 H22B . 0.9900 ?
    C23 C24 . 1.520(3) ?
    C23 H23A . 0.9900 ?
    C23 H23B . 0.9900 ?
    C24 H24A . 0.9900 ?
    C24 H24B . 0.9900 ?
    C25 C26 . 1.511(3) ?
    C25 H25A . 0.9900 ?
    C25 H25B . 0.9900 ?
    C26 H26A . 0.9900 ?
    C26 H26B . 0.9900 ?
    C27 C28 . 1.507(3) ?
    C27 H27A . 0.9900 ?
    C27 H27B . 0.9900 ?
    C28 H28A . 0.9900 ?
    C28 H28B . 0.9900 ?
    O6 H6A . 0.840(16) ?
    O6 H6B . 0.855(16) ?
loop_
    _geom_angle_atom_site_label_1
    _geom_angle_atom_site_label_2
    _geom_angle_atom_site_label_3
    _geom_angle_site_symmetry_1
    _geom_angle_site_symmetry_3
    _geom_angle
    _geom_angle_publ_flag
    O1 Mn1 O3 . . 179.21(7) ?
    O1 Mn1 N1 . . 89.85(7) ?
    O3 Mn1 N1 . . 89.94(7) ?
    O1 Mn1 N3 . . 91.65(7) ?
    O3 Mn1 N3 . . 88.65(7) ?
    N1 Mn1 N3 . . 173.12(7) ?
    O1 Mn1 O5 . . 85.88(6) ?
    O3 Mn1 O5 . . 94.87(6) ?
    N1 Mn1 O5 . . 87.84(6) ?
    N3 Mn1 O5 . . 85.57(6) ?
    O1 Mn1 Cl1 . . 88.07(5) ?
    O3 Mn1 Cl1 . . 91.19(5) ?
    N1 Mn1 Cl1 . . 94.78(5) ?
    N3 Mn1 Cl1 . . 91.99(5) ?
    O5 Mn1 Cl1 . . 173.41(4) ?
    C1 O1 Mn1 . . 126.07(13) ?
    C12 O2 C13 . . 110.02(16) ?
    C15 O3 Mn1 . . 125.73(13) ?
    C26 O4 C27 . . 109.95(17) ?
    Mn1 O5 H5A . . 124.5(17) ?
    Mn1 O5 H5B . . 115.0(18) ?
    H5A O5 H5B . . 105(2) ?
    C7 N1 C8 . . 120.36(18) ?
    C7 N1 Mn1 . . 123.24(15) ?
    C8 N1 Mn1 . . 116.38(13) ?
    C10 N2 C11 . . 111.46(16) ?
    C10 N2 C14 . . 108.09(16) ?
    C11 N2 C14 . . 107.89(17) ?
    C21 N3 C22 . . 120.34(18) ?
    C21 N3 Mn1 . . 123.59(15) ?
    C22 N3 Mn1 . . 115.98(13) ?
    C24 N4 C28 . . 110.73(16) ?
    C24 N4 C25 . . 112.32(17) ?
    C28 N4 C25 . . 108.87(17) ?
    O1 C1 C2 . . 118.93(19) ?
    O1 C1 C6 . . 122.81(19) ?
    C2 C1 C6 . . 118.19(19) ?
    C3 C2 C1 . . 121.2(2) ?
    C3 C2 H2 . . 119.4 ?
    C1 C2 H2 . . 119.4 ?
    C2 C3 C4 . . 120.9(2) ?
    C2 C3 H3 . . 119.6 ?
    C4 C3 H3 . . 119.6 ?
    C5 C4 C3 . . 119.1(2) ?
    C5 C4 H4 . . 120.5 ?
    C3 C4 H4 . . 120.5 ?
    C4 C5 C6 . . 120.9(2) ?
    C4 C5 H5 . . 119.5 ?
    C6 C5 H5 . . 119.5 ?
    C5 C6 C1 . . 119.8(2) ?
    C5 C6 C7 . . 117.55(19) ?
    C1 C6 C7 . . 122.54(19) ?
    N1 C7 C6 . . 125.10(19) ?
    N1 C7 H7 . . 117.5 ?
    C6 C7 H7 . . 117.5 ?
    N1 C8 C9 . . 117.99(18) ?
    N1 C8 H8A . . 107.8 ?
    C9 C8 H8A . . 107.8 ?
    N1 C8 H8B . . 107.8 ?
    C9 C8 H8B . . 107.8 ?
    H8A C8 H8B . . 107.1 ?
    C8 C9 C10 . . 107.43(17) ?
    C8 C9 H9A . . 110.2 ?
    C10 C9 H9A . . 110.2 ?
    C8 C9 H9B . . 110.2 ?
    C10 C9 H9B . . 110.2 ?
    H9A C9 H9B . . 108.5 ?
    N2 C10 C9 . . 114.57(17) ?
    N2 C10 H10A . . 108.6 ?
    C9 C10 H10A . . 108.6 ?
    N2 C10 H10B . . 108.6 ?
    C9 C10 H10B . . 108.6 ?
    H10A C10 H10B . . 107.6 ?
    N2 C11 C12 . . 109.64(17) ?
    N2 C11 H11A . . 109.7 ?
    C12 C11 H11A . . 109.7 ?
    N2 C11 H11B . . 109.7 ?
    C12 C11 H11B . . 109.7 ?
    H11A C11 H11B . . 108.2 ?
    O2 C12 C11 . . 112.40(19) ?
    O2 C12 H12A . . 109.1 ?
    C11 C12 H12A . . 109.1 ?
    O2 C12 H12B . . 109.1 ?
    C11 C12 H12B . . 109.1 ?
    H12A C12 H12B . . 107.9 ?
    O2 C13 C14 . . 111.31(17) ?
    O2 C13 H13A . . 109.4 ?
    C14 C13 H13A . . 109.4 ?
    O2 C13 H13B . . 109.4 ?
    C14 C13 H13B . . 109.4 ?
    H13A C13 H13B . . 108.0 ?
    N2 C14 C13 . . 111.01(18) ?
    N2 C14 H14A . . 109.4 ?
    C13 C14 H14A . . 109.4 ?
    N2 C14 H14B . . 109.4 ?
    C13 C14 H14B . . 109.4 ?
    H14A C14 H14B . . 108.0 ?
    O3 C15 C16 . . 119.06(18) ?
    O3 C15 C20 . . 122.30(19) ?
    C16 C15 C20 . . 118.56(18) ?
    C17 C16 C15 . . 120.7(2) ?
    C17 C16 H16 . . 119.6 ?
    C15 C16 H16 . . 119.6 ?
    C16 C17 C18 . . 120.8(2) ?
    C16 C17 H17 . . 119.6 ?
    C18 C17 H17 . . 119.6 ?
    C19 C18 C17 . . 119.2(2) ?
    C19 C18 H18 . . 120.4 ?
    C17 C18 H18 . . 120.4 ?
    C18 C19 C20 . . 121.3(2) ?
    C18 C19 H19 . . 119.4 ?
    C20 C19 H19 . . 119.4 ?
    C19 C20 C15 . . 119.3(2) ?
    C19 C20 C21 . . 118.59(19) ?
    C15 C20 C21 . . 121.96(18) ?
    N3 C21 C20 . . 125.36(19) ?
    N3 C21 H21 . . 117.3 ?
    C20 C21 H21 . . 117.3 ?
    N3 C22 C23 . . 117.68(17) ?
    N3 C22 H22A . . 107.9 ?
    C23 C22 H22A . . 107.9 ?
    N3 C22 H22B . . 107.9 ?
    C23 C22 H22B . . 107.9 ?
    H22A C22 H22B . . 107.2 ?
    C22 C23 C24 . . 109.22(17) ?
    C22 C23 H23A . . 109.8 ?
    C24 C23 H23A . . 109.8 ?
    C22 C23 H23B . . 109.8 ?
    C24 C23 H23B . . 109.8 ?
    H23A C23 H23B . . 108.3 ?
    N4 C24 C23 . . 112.68(17) ?
    N4 C24 H24A . . 109.1 ?
    C23 C24 H24A . . 109.1 ?
    N4 C24 H24B . . 109.1 ?
    C23 C24 H24B . . 109.1 ?
    H24A C24 H24B . . 107.8 ?
    N4 C25 C26 . . 109.81(18) ?
    N4 C25 H25A . . 109.7 ?
    C26 C25 H25A . . 109.7 ?
    N4 C25 H25B . . 109.7 ?
    C26 C25 H25B . . 109.7 ?
    H25A C25 H25B . . 108.2 ?
    O4 C26 C25 . . 111.65(18) ?
    O4 C26 H26A . . 109.3 ?
    C25 C26 H26A . . 109.3 ?
    O4 C26 H26B . . 109.3 ?
    C25 C26 H26B . . 109.3 ?
    H26A C26 H26B . . 108.0 ?
    O4 C27 C28 . . 111.13(18) ?
    O4 C27 H27A . . 109.4 ?
    C28 C27 H27A . . 109.4 ?
    O4 C27 H27B . . 109.4 ?
    C28 C27 H27B . . 109.4 ?
    H27A C27 H27B . . 108.0 ?
    N4 C28 C27 . . 109.93(17) ?
    N4 C28 H28A . . 109.7 ?
    C27 C28 H28A . . 109.7 ?
    N4 C28 H28B . . 109.7 ?
    C27 C28 H28B . . 109.7 ?
    H28A C28 H28B . . 108.2 ?
    H6A O6 H6B . . 111(2) ?
loop_
    _geom_hbond_atom_site_label_D
    _geom_hbond_atom_site_label_H
    _geom_hbond_atom_site_label_A
    _geom_hbond_site_symmetry_A
    _geom_hbond_distance_DH
    _geom_hbond_distance_HA
    _geom_hbond_distance_DA
    _geom_hbond_angle_DHA
    O5 H5A O6 . 0.829(16) 1.884(17) 2.709(2) 174(3)
    O5 H5B N2 2_666 0.819(16) 2.076(17) 2.886(2) 170(2)
    O6 H6A Cl1 1_455 0.840(16) 2.337(17) 3.1761(16) 178(2)
    O6 H6B N4 2_665 0.855(16) 1.990(17) 2.834(2) 169(2)
    C8 H8B O6 . 0.99 2.56 3.551(3) 174
    C22 H22B O5 . 0.99 2.51 3.154(3) 123
    C3 H3 O4 2_775 0.95 2.46 3.171(3) 132
    C9 H9A O6 2_666 0.99 2.58 3.471(3) 150
    C27 H27B O2 1_564 0.99 2.55 3.488(3) 159
    C23 H23B Cg1 2_765 0.99 2.94 3.764 141
_iucr_refine_instructions_details
;
TITL sad
CELL 0.71073 9.4831 12.4169 12.9518 95.54 90.306 104.229
ZERR 2 0.0002 0.0003 0.0003 0.001 0.002 0.001
LATT 1
SFAC C H N Cl Mn O
UNIT 56 84 8 2 2 12
DFIX 0.84 0.02 O5 H5b O5 H5a O6 H6b O6 H6a
L.S. 8
SIZE 0.04 0.16 0.2
TEMP -173
BOND $H
acta
OMIT -2 54
OMIT 0 1 0
OMIT 4 1 5
OMIT 3 2 5
HTAB O5 O6
HTAB O5 N2_$1
HTAB O6 CL1_$2
HTAB O6 N4_$3
HTAB C8 O6
HTAB C22 O5
HTAB C3 O4_$4
HTAB C9 O6_$1
HTAB C27 O2_$5
EQIV $1 -x+1, -y+1, -z+1
EQIV $2 x-1, y, z
EQIV $3 -x+1, -y+1, -z
EQIV $4 -x+2, -y+2, -z
EQIV $5 x, y+1, z-1
WGHT    0.046300
FVAR       0.21573
MOLE 1
MN1   5    0.807583    0.517899    0.251088    11.00000    0.01027    0.01079 =
         0.00858    0.00125    0.00173    0.00230
CL1   4    1.071121    0.496043    0.249338    11.00000    0.01207    0.01992 =
         0.01212    0.00275    0.00197    0.00628
O1    6    0.883258    0.670471    0.291001    11.00000    0.01250    0.01026 =
         0.01179    0.00140   -0.00138    0.00001
O2    6    0.375457    0.083917    0.792860    11.00000    0.01961    0.01828 =
         0.02601    0.01071    0.00635    0.00540
O3    6    0.734294    0.364912    0.211818    11.00000    0.01719    0.01182 =
         0.01019    0.00143    0.00464    0.00254
O4    6    0.713015    0.944410   -0.315878    11.00000    0.02112    0.02516 =
         0.02669    0.01437    0.00708    0.00898
O5    6    0.589527    0.557558    0.249986    11.00000    0.01129    0.01351 =
         0.01486   -0.00045    0.00261    0.00173
H5A   2    0.511437    0.512190    0.258690    11.00000   -1.50000
H5B   2    0.585192    0.614584    0.285919    11.00000   -1.50000
N1    3    0.777861    0.490288    0.403653    11.00000    0.01044    0.01025 =
         0.01233    0.00278    0.00248    0.00338
N2    3    0.455567    0.240648    0.640274    11.00000    0.00989    0.01290 =
         0.01137    0.00261    0.00344   -0.00036
N3    3    0.811001    0.543997    0.096839    11.00000    0.01038    0.01248 =
         0.01303    0.00154    0.00216    0.00389
N4    3    0.717668    0.804972   -0.153707    11.00000    0.01441    0.01457 =
         0.01322    0.00341    0.00176    0.00550
C1    1    0.964629    0.714442    0.375681    11.00000    0.00925    0.01473 =
         0.01120   -0.00094    0.00188    0.00653
C2    1    1.061523    0.819218    0.375045    11.00000    0.01464    0.01434 =
         0.01274    0.00376    0.00350    0.00288
AFIX  43
H2    2    1.070820    0.855753    0.313380    11.00000   -1.20000
AFIX   0
C3    1    1.143895    0.870545    0.462312    11.00000    0.01164    0.01302 =
         0.01954   -0.00065    0.00173    0.00041
AFIX  43
H3    2    1.209720    0.941492    0.459704    11.00000   -1.20000
AFIX   0
C4    1    1.131862    0.819701    0.554331    11.00000    0.01537    0.01713 =
         0.01259   -0.00294   -0.00211    0.00301
AFIX  43
H4    2    1.188845    0.855537    0.614229    11.00000   -1.20000
AFIX   0
C5    1    1.035943    0.716505    0.557197    11.00000    0.01454    0.01433 =
         0.01143    0.00184    0.00167    0.00377
AFIX  43
H5    2    1.026055    0.681865    0.619933    11.00000   -1.20000
AFIX   0
C6    1    0.952818    0.662065    0.468650    11.00000    0.00924    0.01442 =
         0.01119    0.00080    0.00261    0.00513
C7    1    0.849800    0.556329    0.479239    11.00000    0.01219    0.01504 =
         0.01084    0.00288    0.00224    0.00603
AFIX  43
H7    2    0.834144    0.534023    0.547230    11.00000   -1.20000
AFIX   0
C8    1    0.664955    0.390388    0.424462    11.00000    0.01158    0.01447 =
         0.01197    0.00277    0.00026    0.00090
AFIX  23
H8A   2    0.693164    0.324167    0.390564    11.00000   -1.20000
H8B   2    0.573061    0.394084    0.390009    11.00000   -1.20000
AFIX   0
C9    1    0.633343    0.370640    0.536952    11.00000    0.01408    0.01490 =
         0.01177    0.00287    0.00332    0.00237
AFIX  23
H9A   2    0.605201    0.435529    0.573716    11.00000   -1.20000
H9B   2    0.720860    0.360121    0.572618    11.00000   -1.20000
AFIX   0
C10   1    0.509332    0.266291    0.536796    11.00000    0.01398    0.01492 =
         0.01103    0.00261    0.00310    0.00040
AFIX  23
H10A  2    0.427439    0.275319    0.493522    11.00000   -1.20000
H10B  2    0.542487    0.201845    0.503891    11.00000   -1.20000
AFIX   0
C11   1    0.565768    0.208927    0.703545    11.00000    0.01064    0.01994 =
         0.01649    0.00618    0.00313    0.00333
AFIX  23
H11A  2    0.652067    0.272787    0.716321    11.00000   -1.20000
H11B  2    0.597125    0.145959    0.665862    11.00000   -1.20000
AFIX   0
C12   1    0.501903    0.174912    0.806250    11.00000    0.01495    0.02591 =
         0.01825    0.00815    0.00165    0.00541
AFIX  23
H12A  2    0.576376    0.153417    0.848085    11.00000   -1.20000
H12B  2    0.476161    0.239718    0.845108    11.00000   -1.20000
AFIX   0
C13   1    0.267836    0.112145    0.730024    11.00000    0.01409    0.01489 =
         0.02038    0.00227    0.00502    0.00382
AFIX  23
H13A  2    0.235188    0.174959    0.766846    11.00000   -1.20000
H13B  2    0.182434    0.047372    0.718657    11.00000   -1.20000
AFIX   0
C14   1    0.327065    0.144764    0.626558    11.00000    0.01312    0.01425 =
         0.01606   -0.00132    0.00227    0.00010
AFIX  23
H14A  2    0.354354    0.080498    0.587910    11.00000   -1.20000
H14B  2    0.250660    0.164502    0.585226    11.00000   -1.20000
AFIX   0
C15   1    0.774968    0.307228    0.130364    11.00000    0.00726    0.01340 =
         0.01164   -0.00264   -0.00151    0.00051
C16   1    0.770496    0.194549    0.135477    11.00000    0.01192    0.01542 =
         0.01206    0.00307    0.00058    0.00171
AFIX  43
H16   2    0.744390    0.161812    0.198181    11.00000   -1.20000
AFIX   0
C17   1    0.803652    0.130125    0.050264    11.00000    0.01590    0.01446 =
         0.01984   -0.00054   -0.00066    0.00359
AFIX  43
H17   2    0.800532    0.053752    0.055271    11.00000   -1.20000
AFIX   0
C18   1    0.841623    0.175922   -0.042953    11.00000    0.01853    0.01659 =
         0.01494   -0.00269    0.00207    0.00476
AFIX  43
H18   2    0.863768    0.131106   -0.101283    11.00000   -1.20000
AFIX   0
C19   1    0.846604    0.286554   -0.049379    11.00000    0.01556    0.01771 =
         0.01081    0.00009    0.00086    0.00342
AFIX  43
H19   2    0.871262    0.317661   -0.113024    11.00000   -1.20000
AFIX   0
C20   1    0.815986    0.354544    0.036215    11.00000    0.01068    0.01271 =
         0.01165    0.00140    0.00022    0.00182
C21   1    0.818141    0.469028    0.023416    11.00000    0.01073    0.01637 =
         0.01053    0.00264    0.00181    0.00211
AFIX  43
H21   2    0.825464    0.490526   -0.045170    11.00000   -1.20000
AFIX   0
C22   1    0.795774    0.654597    0.073101    11.00000    0.01777    0.01456 =
         0.01295    0.00306    0.00314    0.00614
AFIX  23
H22A  2    0.881324    0.711482    0.104305    11.00000   -1.20000
H22B  2    0.708841    0.668811    0.108428    11.00000   -1.20000
AFIX   0
C23   1    0.782019    0.673203   -0.039820    11.00000    0.01795    0.01652 =
         0.01169    0.00070   -0.00172    0.00538
AFIX  23
H23A  2    0.704347    0.612346   -0.075267    11.00000   -1.20000
H23B  2    0.874660    0.672809   -0.074552    11.00000   -1.20000
AFIX   0
C24   1    0.745466    0.784885   -0.046806    11.00000    0.02583    0.01928 =
         0.01368    0.00263   -0.00056    0.00930
AFIX  23
H24A  2    0.658306    0.787164   -0.005745    11.00000   -1.20000
H24B  2    0.827307    0.845462   -0.015877    11.00000   -1.20000
AFIX   0
C25   1    0.851823    0.859328   -0.204276    11.00000    0.01533    0.01668 =
         0.02212    0.00127    0.00118    0.00486
AFIX  23
H25A  2    0.921456    0.811494   -0.205568    11.00000   -1.20000
H25B  2    0.897961    0.931680   -0.164393    11.00000   -1.20000
AFIX   0
C26   1    0.816028    0.878327   -0.313829    11.00000    0.01795    0.02331 =
         0.02298    0.01060    0.00624    0.00622
AFIX  23
H26A  2    0.906294    0.916228   -0.346707    11.00000   -1.20000
H26B  2    0.776218    0.805341   -0.354612    11.00000   -1.20000
AFIX   0
C27   1    0.583075    0.891539   -0.267768    11.00000    0.01676    0.02021 =
         0.01912    0.00514    0.00103    0.00512
AFIX  23
H27A  2    0.539329    0.818375   -0.307105    11.00000   -1.20000
H27B  2    0.512228    0.938157   -0.269303    11.00000   -1.20000
AFIX   0
C28   1    0.613397    0.874465   -0.156978    11.00000    0.01314    0.01266 =
         0.01857    0.00076    0.00005    0.00307
AFIX  23
H28A  2    0.653581    0.947684   -0.116682    11.00000   -1.20000
H28B  2    0.521636    0.837724   -0.125164    11.00000   -1.20000
AFIX   0
MOLE 2
O6    6    0.346104    0.398998    0.283800    11.00000    0.01406    0.01350 =
         0.01993   -0.00143   -0.00115    0.00457
H6A   2    0.273827    0.425537    0.276131    11.00000   -1.50000
H6B   2    0.338915    0.338651    0.244109    11.00000   -1.50000
HKLF 4
REM  sad in P-1
REM R1 =  0.0387 for   4740 Fo > 4sig(Fo)  and  0.0647 for all   6393 data
REM    373 parameters refined using      4 restraints
END
WGHT      0.0340      0.1733
REM Highest difference peak  0.434,  deepest hole -0.319,  1-sigma level  0.068
Q1    1   0.9813  0.4439  0.2230  11.00000  0.05    0.43
Q2    1   0.8276  0.3193 -0.0036  11.00000  0.05    0.36
Q3    1   0.7877  0.5363  0.1571  11.00000  0.05    0.34
Q4    1   0.7802  0.3429  0.1680  11.00000  0.05    0.34
Q5    1   0.8052  0.3376  0.0819  11.00000  0.05    0.34
Q6    1   0.8330  0.2771  0.1316  11.00000  0.05    0.33
Q7    1   0.9698  0.6947  0.5172  11.00000  0.05    0.32
Q8    1   1.0932  0.8427  0.3330  11.00000  0.05    0.32
Q9    1   0.9443  0.6190  0.2815  11.00000  0.05    0.32
Q10   1   0.8246  0.6188  0.2923  11.00000  0.05    0.30
Q11   1   1.0372  0.7573  0.3729  11.00000  0.05    0.29
Q12   1   0.6590  0.7284 -0.1821  11.00000  0.05    0.29
Q13   1   0.8195  0.4841  0.3385  11.00000  0.05    0.29
Q14   1   1.0055  0.4917  0.2978  11.00000  0.05    0.28
Q15   1   0.7986  0.9582 -0.2435  11.00000  0.05    0.27
Q16   1   1.1669  0.8284  0.5055  11.00000  0.05    0.27
Q17   1   0.3206  0.1275  0.6761  11.00000  0.05    0.27
Q18   1   0.8045  0.1768  0.0897  11.00000  0.05    0.27
Q19   1   0.9870  0.6832  0.4182  11.00000  0.05    0.26
Q20   1   0.9345  0.6789  0.3298  11.00000  0.05    0.26
;
data_global
_journal_date_recd_electronic     2011-06-29
_journal_date_accepted     2011-07-04
_journal_name_full     'Acta Crystallographica, Section E'
_journal_year     2011
_journal_volume     67
_journal_issue      8
_journal_page_first     m1044
_journal_page_last     m1045
_journal_paper_category     QM
_journal_coeditor_code     IS2745
_publ_contact_author_name     'Hamid Khaledi'
_publ_contact_author_address
;
Department of Chemistry, University of Malaya, 50603 Kuala Lumpur, Malaysia
;
_publ_contact_author_email     'khaledi@siswa.um.edu.my'
_publ_contact_author_fax     '603-79674193'
_publ_contact_author_phone     '603-79674246'
_publ_section_title
;\
Aquachloridobis(2-{[3-(morpholin-4-yl)propyl]iminomethyl}phenolato)\
manganese(III) monohydrate
;
loop_
    _publ_author_name
    _publ_author_footnote
    _publ_author_address
    'Ikmal Hisham, Nurul Azimah' .
;
Department of Chemistry, University of Malaya, 50603 Kuala Lumpur, Malaysia
;
    'Khaledi, Hamid' .
;
Department of Chemistry, University of Malaya, 50603 Kuala Lumpur, Malaysia
;
    'Mohd Ali, Hapipah' .
;
Department of Chemistry, University of Malaya, 50603 Kuala Lumpur, Malaysia
;
