# Supplementary material for: Aqua­chloridobis(2-{[3-(morpholin-4-yl)prop­yl]imino­meth­yl}phenolato)manganese(III) monohydrate
Source: Acta Crystallogr Sect E Struct Rep Online. 2011 Jul 9;67(Pt 8):m1044–5. doi: 10.1107/S1600536811026493 (PMC3212133; doi:10.1107/S1600536811026493)
Supplement: Supplementary file 2 [file e-67-m1044-Isup2.hkl]

# 
# h,k,l, Fc-squared, Fo-squared, sigma(Fo-squared) and status flag 
# 
data_I
_shelx_title ' sad in P-1' 
_shelx_refln_list_code          4 
_shelx_F_calc_maximum      143.72 
_exptl_crystal_F_000       656.00 
_reflns_d_resolution_high  0.7828 
 
loop_ 
 _symmetry_equiv_pos_as_xyz 
 'x, y, z' 
 '-x, -y, -z' 
 
_cell_length_a     9.4831 
_cell_length_b    12.4169 
_cell_length_c    12.9518 
_cell_angle_alpha  95.540 
_cell_angle_beta   90.306 
_cell_angle_gamma 104.229 
 
_shelx_F_squared_multiplier     1.000 
 
loop_ 
 _refln_index_h 
 _refln_index_k 
 _refln_index_l 
 _refln_F_squared_calc 
 _refln_F_squared_meas 
 _refln_F_squared_sigma 
 _refln_observed_status 
   1   0   0     1764.82     1855.63     24.41 o 
   2   0   0    12121.06    12335.16    121.89 o 
   3   0   0     7387.95     7554.00     77.31 o 
   4   0   0       32.90       38.88      5.55 o 
   5   0   0     2157.61     2211.60     28.86 o 
   6   0   0      167.60      182.10     10.59 o 
   7   0   0      899.80      893.61     36.02 o 
   8   0   0     1088.33     1004.87     40.58 o 
   9   0   0      545.45      551.40     33.36 o 
  10   0   0       12.22       24.41     23.63 o 
  11   0   0       12.95       27.65     25.68 o 
 -11   1   0        1.20       12.25     24.50 o 
 -10   1   0      180.05      235.03     50.60 o 
  -9   1   0       51.90       51.41     21.51 o 
  -8   1   0     1712.27     1686.99     52.43 o 
  -7   1   0     1707.99     1649.63     28.72 o 
  -6   1   0      104.89      114.74      8.14 o 
  -5   1   0     1257.56     1347.84     21.66 o 
  -4   1   0      177.98      191.98      7.84 o 
  -3   1   0     1832.74     1968.68     25.02 o 
  -2   1   0       83.69      118.01      7.10 o 
  -1   1   0     1319.91     1346.96     21.80 o 
   1   1   0     9183.46     9159.80    148.69 o 
   2   1   0     4300.53     4414.62     67.67 o 
   3   1   0      973.34      895.74     25.41 o 
   4   1   0      148.68      167.82     10.20 o 
   5   1   0     2081.05     2102.80     45.05 o 
   6   1   0       20.80       20.89     15.33 o 
   7   1   0     1959.33     1926.59     50.53 o 
   8   1   0     1444.66     1392.78     45.19 o 
   9   1   0       20.23       23.58     22.19 o 
  10   1   0       72.91       77.91     33.74 o 
  11   1   0      436.44      449.95     36.96 o 
 -12   2   0      138.22      155.82     30.84 o 
 -11   2   0      446.40      415.62     34.05 o 
 -10   2   0       67.46       88.04     24.66 o 
  -9   2   0       42.79       94.86     50.60 o 
  -8   2   0      826.01      736.91     36.64 o 
  -7   2   0     1959.78     1888.46     30.40 o 
  -6   2   0       47.25       44.87      7.79 o 
  -5   2   0     2148.43     2162.31     29.75 o 
  -4   2   0       40.08       50.26      7.29 o 
  -3   2   0     1933.12     1939.37     29.14 o 
  -2   2   0    20656.79    21391.67    243.07 o 
  -1   2   0     2450.78     2390.28     24.39 o 
   0   2   0       36.17       36.08      6.66 o 
   1   2   0        1.20        5.22      8.07 o 
   2   2   0      850.75      840.38     25.96 o 
   3   2   0      331.27      409.78     19.45 o 
   4   2   0     2701.75     2749.17     52.20 o 
   5   2   0     1248.68     1306.14     37.00 o 
   6   2   0      171.03      177.49     27.29 o 
   7   2   0      285.63      248.35     25.16 o 
   8   2   0     2153.76     2054.91     55.26 o 
   9   2   0      336.26      341.34     30.31 o 
  10   2   0     1496.78     1414.52     51.55 o 
  11   2   0      527.54      535.80     40.17 o 
 -12   3   0      245.02      245.84     32.36 o 
 -11   3   0       81.48       89.14     26.18 o 
 -10   3   0      198.89      205.64     26.66 o 
  -9   3   0       85.71       78.71     21.49 o 
  -8   3   0     2326.55     2260.46     36.35 o 
  -7   3   0      377.59      381.90     15.66 o 
  -6   3   0      228.07      220.30     11.17 o 
  -5   3   0     2378.11     2382.42     37.18 o 
  -4   3   0      110.84      116.32      8.93 o 
  -3   3   0    11327.37    11426.63    166.62 o 
  -2   3   0      152.79      147.93     11.01 o 
  -1   3   0     2162.55     2063.93     23.10 o 
   0   3   0    15076.08    13957.94    676.64 o 
   1   3   0     5724.81     5722.13     86.12 o 
   2   3   0      924.07      948.87     20.96 o 
   3   3   0     2204.25     2279.51     34.78 o 
   4   3   0      536.10      541.96     17.70 o 
   5   3   0      119.77       72.44     17.08 o 
   6   3   0      322.46      312.25     29.01 o 
   7   3   0      162.14      181.44     24.87 o 
   8   3   0      569.19      595.82     34.60 o 
   9   3   0      670.89      663.85     39.24 o 
  10   3   0       77.69       68.44     27.45 o 
 -12   4   0       39.67       93.90     28.56 o 
 -11   4   0      124.59      161.94     40.72 o 
 -10   4   0      459.89      477.19     44.80 o 
  -9   4   0       34.15       38.09     21.59 o 
  -8   4   0     1589.20     1532.17     33.25 o 
  -7   4   0     1535.23     1490.37     28.41 o 
  -6   4   0      235.06      241.26     13.68 o 
  -5   4   0      364.52      376.92     20.57 o 
  -4   4   0     4601.95     4808.29     78.54 o 
  -3   4   0      299.21      259.18     14.05 o 
  -2   4   0     1704.74     1822.77     26.14 o 
  -1   4   0     1101.10     1075.95     15.14 o 
   0   4   0      165.47      186.46     10.29 o 
   1   4   0     1865.79     1821.84     37.15 o 
   2   4   0      569.68      587.08     19.03 o 
   3   4   0     4347.06     4610.15     61.58 o 
   4   4   0      257.74      309.88     13.36 o 
   5   4   0       20.76       24.90     17.17 o 
   6   4   0        3.78       21.50     45.98 o 
   7   4   0       88.39      106.43     23.42 o 
   8   4   0      802.43      780.59     59.41 o 
   9   4   0      108.59       90.87     26.89 o 
  10   4   0        2.71       30.98     27.62 o 
 -12   5   0      364.70      400.99     36.39 o 
 -11   5   0       20.16       41.95     24.66 o 
 -10   5   0     1486.18     1372.62     48.45 o 
  -9   5   0       36.17       33.24     20.40 o 
  -8   5   0     1458.82     1434.75     30.20 o 
  -7   5   0     1605.08     1568.48     34.26 o 
  -6   5   0        4.76       -1.61     12.46 o 
  -5   5   0     1905.55     2008.62     44.14 o 
  -4   5   0      342.41      362.41     19.61 o 
  -3   5   0     1689.54     1689.52     33.78 o 
  -2   5   0      112.15      114.88      5.15 o 
  -1   5   0      376.71      348.72     10.17 o 
   0   5   0     5364.48     5330.26     84.60 o 
   1   5   0    11454.39    12138.16    176.52 o 
   2   5   0       53.44       64.38     20.41 o 
   3   5   0     1735.28     1613.74     31.20 o 
   4   5   0      594.41      634.50     22.15 o 
   5   5   0     1151.72     1128.06     55.33 o 
   6   5   0       25.78       43.19     32.34 o 
   7   5   0      295.53      275.07     28.24 o 
   8   5   0      271.14      326.86     31.94 o 
   9   5   0      342.88      306.17     33.14 o 
  10   5   0       15.18       77.61     41.15 o 
 -11   6   0        1.09       35.24     33.52 o 
 -10   6   0      274.68      260.43     40.83 o 
  -9   6   0      124.98      151.55     17.16 o 
  -8   6   0     1187.32     1243.60     40.92 o 
  -7   6   0     1564.00     1501.03     48.99 o 
  -6   6   0      600.37      632.48     30.79 o 
  -5   6   0      306.72      321.25     19.74 o 
  -4   6   0     2214.89     2231.69     33.81 o 
  -3   6   0     5715.25     5951.07     72.94 o 
  -2   6   0     1666.08     1703.74     21.80 o 
  -1   6   0     1880.29     1965.42     25.18 o 
   0   6   0     5800.28     6373.85    101.24 o 
   1   6   0    11462.71    11897.82    175.39 o 
   2   6   0      794.92      892.00     29.64 o 
   3   6   0      972.97     1002.62     31.70 o 
   4   6   0      227.37      200.04     14.92 o 
   5   6   0       13.04       23.27     21.71 o 
   6   6   0      206.05      184.26     25.34 o 
   7   6   0      465.69      436.08     32.91 o 
   8   6   0      338.68      366.56     33.25 o 
   9   6   0      267.98      220.78     58.88 o 
 -11   7   0      143.84      140.10     37.60 o 
 -10   7   0      212.27      156.64     35.45 o 
  -9   7   0      287.50      271.82     24.05 o 
  -8   7   0      471.24      424.22     26.12 o 
  -7   7   0     2049.82     1987.49     51.25 o 
  -6   7   0     1238.27     1207.10     40.24 o 
  -5   7   0       34.04       34.86      8.77 o 
  -4   7   0      754.32      778.24     25.97 o 
  -3   7   0      232.27      221.40     10.15 o 
  -2   7   0     3540.33     3548.56     44.13 o 
  -1   7   0      160.77      166.98     10.44 o 
   0   7   0     2029.99     1963.85     43.75 o 
   1   7   0      833.48      793.90     31.52 o 
   2   7   0       16.79       10.65     13.99 o 
   3   7   0      279.67      283.62     19.91 o 
   4   7   0      172.27      211.42     18.56 o 
   5   7   0        5.10      -27.29     27.29 o 
   6   7   0      214.41      152.66     26.51 o 
   7   7   0      147.76      156.55     28.29 o 
   8   7   0      350.54      289.61     32.89 o 
   9   7   0      204.13      231.38     64.35 o 
 -11   8   0      102.45       56.51     35.45 o 
 -10   8   0      142.30      159.85     23.94 o 
  -9   8   0       31.48       13.73     20.07 o 
  -8   8   0      562.31      573.36     32.64 o 
  -7   8   0     1261.89     1215.09     43.68 o 
  -6   8   0      136.10      141.79     25.57 o 
  -5   8   0      119.08      132.06     19.93 o 
  -4   8   0      467.98      442.66     24.95 o 
  -3   8   0      162.71      144.29     18.42 o 
  -2   8   0     1342.42     1405.46     34.70 o 
  -1   8   0     1281.55     1320.27     30.17 o 
   0   8   0      494.33      500.44     39.75 o 
   1   8   0     1444.02     1434.42     41.06 o 
   2   8   0      415.59      429.27     24.28 o 
   3   8   0        7.70        8.35     17.83 o 
   4   8   0      452.13      512.90     43.62 o 
   5   8   0      127.40       80.36     32.23 o 
   6   8   0      409.68      421.58     44.05 o 
   7   8   0      171.36      147.83     36.74 o 
   8   8   0      281.78      306.62     44.05 o 
 -11   9   0        1.24       25.57     34.38 o 
 -10   9   0       81.01       67.01     23.59 o 
  -9   9   0       54.23       35.83     22.21 o 
  -8   9   0       11.03       25.90     21.09 o 
  -7   9   0     2824.63     2830.29     66.15 o 
  -6   9   0       18.17       21.57     20.31 o 
  -5   9   0      450.56      444.94     28.38 o 
  -4   9   0     1139.17     1156.43     45.34 o 
  -3   9   0       75.49       69.25     34.38 o 
  -2   9   0      490.87      443.66     17.42 o 
  -1   9   0       20.91        7.83     12.60 o 
   0   9   0      472.73      522.56     25.00 o 
   1   9   0      697.36      813.30     59.95 o 
   2   9   0      740.80      767.57     36.19 o 
   3   9   0      128.13       92.16     19.91 o 
   4   9   0      219.62      296.52     39.54 o 
   5   9   0      123.82      197.68     38.46 o 
   6   9   0      518.26      530.52     49.85 o 
   7   9   0       36.62       46.41     32.23 o 
 -10  10   0        0.71      -23.07     23.07 o 
  -9  10   0      755.81      686.40     39.25 o 
  -8  10   0        3.43        0.05     22.45 o 
  -7  10   0     1415.64     1340.18     48.36 o 
  -6  10   0     1121.64     1185.80     68.76 o 
  -5  10   0       21.30       43.06     21.38 o 
  -4  10   0      215.84      198.86     24.32 o 
  -3  10   0      598.89      628.56     36.85 o 
  -2  10   0       31.93       30.67     26.97 o 
  -1  10   0      459.00      449.73     38.46 o 
   0  10   0      318.08      308.81     30.40 o 
   1  10   0        6.95        6.01     27.83 o 
   2  10   0       13.59       29.18     19.43 o 
   3  10   0        2.15       16.97     33.52 o 
   4  10   0       34.93       31.37     35.88 o 
   5  10   0        0.57       -1.50     35.02 o 
   6  10   0        4.47      -13.54     35.45 o 
   7  10   0       22.33       71.55     35.45 o 
 -10  11   0      498.97      421.36     78.21 o 
  -9  11   0     1124.28     1017.66     49.90 o 
  -8  11   0      414.13      389.12     32.39 o 
  -7  11   0      524.20      497.20     33.92 o 
  -6  11   0      448.33      416.73     31.25 o 
  -5  11   0       11.46       -5.87     32.77 o 
  -4  11   0        7.03        4.94     20.84 o 
  -3  11   0      152.16      105.92     24.93 o 
  -2  11   0      262.97      251.19     34.59 o 
  -1  11   0       58.59       58.02     27.50 o 
   0  11   0       63.18       68.33     22.45 o 
   1  11   0      169.88      219.33     24.12 o 
   2  11   0        0.38       -3.60     32.23 o 
   3  11   0      110.60      160.94     41.26 o 
   4  11   0       67.79       85.95     39.75 o 
   5  11   0       13.55       82.51     39.75 o 
   6  11   0        9.63        4.08     35.02 o 
  -9  12   0       84.15        7.01     51.57 o 
  -8  12   0       13.81      -23.32     23.32 o 
  -7  12   0     1876.68     1942.14     81.44 o 
  -6  12   0      202.97      188.32     50.92 o 
  -5  12   0       41.93        9.52     27.07 o 
  -4  12   0        2.17      -22.10     22.10 o 
  -3  12   0        0.22       -2.36     28.15 o 
  -2  12   0        3.68       -9.67     27.29 o 
  -1  12   0      143.57      147.83     32.23 o 
   0  12   0        6.66      -13.64     30.19 o 
   1  12   0      789.74      788.31     40.06 o 
   2  12   0      952.26      903.24     61.78 o 
   3  12   0       27.18       11.60     39.54 o 
   4  12   0       32.20       31.59     39.75 o 
   5  12   0      284.10      294.16     48.56 o 
  -9  13   0       18.11      -25.99     25.99 o 
  -8  13   0       37.30      -31.53     80.47 o 
  -7  13   0      274.79      275.72     33.68 o 
  -6  13   0     1004.37      961.76     48.83 o 
  -5  13   0       28.30       -4.85     22.09 o 
  -4  13   0      593.77      610.45     53.50 o 
  -3  13   0       21.69       60.59     29.87 o 
  -2  13   0       40.19       80.15     30.08 o 
  -1  13   0        4.26        7.31     27.29 o 
   0  13   0      478.40      460.38     42.44 o 
   1  13   0     1003.54      941.12     66.72 o 
   2  13   0      179.61      229.91     47.70 o 
   3  13   0       59.70        9.45     38.25 o 
   4  13   0       30.04       -1.07     38.89 o 
  -8  14   0       17.59       11.82     35.24 o 
  -7  14   0       76.16       14.18     32.88 o 
  -6  14   0      478.11      521.50     52.86 o 
  -5  14   0        1.26        9.24     29.22 o 
  -4  14   0        5.04       13.54     29.65 o 
  -3  14   0      316.35      337.57     43.83 o 
  -2  14   0       30.22      -10.96     28.36 o 
  -1  14   0       85.03      111.12     37.93 o 
   0  14   0       45.47       30.63     23.61 o 
   1  14   0      743.53      853.65     45.07 o 
   2  14   0       89.93       88.74     42.54 o 
  -6  15   0     1145.75     1117.77     73.06 o 
  -5  15   0        1.19      -10.96     32.02 o 
  -4  15   0        1.29       -7.52     30.51 o 
  -3  15   0       40.36       74.56     33.09 o 
  -2  15   0        2.91      -24.28     29.44 o 
  -1  15   0       77.44       24.50     67.69 o 
   0  15   0       32.43       -9.59     25.16 o 
   0 -15   1      110.59       61.58     46.31 o 
   1 -15   1        6.71       -1.58     27.50 o 
   2 -15   1      450.05      440.70     47.92 o 
   3 -15   1       55.57       26.64     32.02 o 
   4 -15   1        8.50        9.67     31.80 o 
   5 -15   1        1.16       32.23     33.74 o 
   6 -15   1       89.06      116.03     37.17 o 
  -2 -14   1       10.61       27.07     39.32 o 
  -1 -14   1      174.71      126.97     32.12 o 
   0 -14   1        1.13        4.64     53.61 o 
   1 -14   1       24.95        6.08     37.71 o 
   2 -14   1      668.85      627.21     54.58 o 
   3 -14   1      631.63      566.19     50.50 o 
   4 -14   1       18.21       23.85     29.87 o 
   5 -14   1       12.67       55.44     31.80 o 
   6 -14   1      512.45      521.71     52.21 o 
   7 -14   1       25.76       30.94     33.52 o 
   8 -14   1       11.86       10.74     33.74 o 
  -4 -13   1       75.11       97.77     39.32 o 
  -3 -13   1       34.06       60.38     37.39 o 
  -2 -13   1      360.89      291.15     48.35 o 
  -1 -13   1      127.11       82.76     24.45 o 
   0 -13   1      263.89      288.34     30.45 o 
   1 -13   1       84.47       57.59     29.87 o 
   2 -13   1      743.80      717.46     53.29 o 
   3 -13   1      549.60      587.25     52.86 o 
   4 -13   1        0.98       23.64     28.15 o 
   5 -13   1        0.99       -3.22     27.72 o 
   6 -13   1       48.88       47.49     31.59 o 
   7 -13   1       46.81       39.97     31.59 o 
   8 -13   1        1.49       10.31     31.59 o 
   9 -13   1       89.92       95.83     36.31 o 
  -5 -12   1      370.66      371.73     49.42 o 
  -4 -12   1      112.17      123.77     41.90 o 
  -3 -12   1      126.31      143.77     25.44 o 
  -2 -12   1       18.69        3.51     21.53 o 
  -1 -12   1        0.85       28.55     22.18 o 
   0 -12   1        1.34      -11.83     21.41 o 
   1 -12   1       31.83        8.59     28.36 o 
   2 -12   1      475.37      516.77     44.26 o 
   3 -12   1      119.41      169.11     34.59 o 
   4 -12   1      262.49      211.86     35.45 o 
   5 -12   1       17.02        7.52     30.08 o 
   6 -12   1       24.66       45.77     32.45 o 
   7 -12   1        6.13        3.87     27.93 o 
   8 -12   1      133.15      152.56     38.46 o 
   9 -12   1       19.60        3.44     30.73 o 
  -6 -11   1       11.33       19.98     34.81 o 
  -5 -11   1      164.73      218.74     41.69 o 
  -4 -11   1      779.82      799.54     61.67 o 
  -3 -11   1       67.04       52.00     36.74 o 
  -2 -11   1      120.93      160.47     18.36 o 
  -1 -11   1      643.05      642.28     26.06 o 
   0 -11   1       62.58       93.12     47.38 o 
   1 -11   1        5.69       19.77     26.64 o 
   2 -11   1       46.90       53.93     28.36 o 
   3 -11   1      982.49     1093.06     58.45 o 
   4 -11   1      208.54      235.72     34.16 o 
   5 -11   1       14.32        3.13     28.69 o 
   6 -11   1       68.94       77.53     24.20 o 
   7 -11   1       19.00       10.90     23.89 o 
   8 -11   1      307.23      296.00     31.05 o 
   9 -11   1      170.53       84.02     32.45 o 
  10 -11   1      257.72      314.57     44.91 o 
  -7 -10   1       52.96      120.54     36.96 o 
  -6 -10   1      133.88      166.31     38.89 o 
  -5 -10   1      721.71      754.63     57.80 o 
  -4 -10   1      385.22      368.94     43.83 o 
  -3 -10   1      271.97      198.02     22.47 o 
  -2 -10   1      274.92      304.46     25.08 o 
  -1 -10   1        4.51       -4.71     14.32 o 
   0 -10   1      255.07      233.03     19.77 o 
   1 -10   1       23.59        5.58     22.67 o 
   2 -10   1        2.39       12.03     25.78 o 
   3 -10   1     2869.41     2839.98     91.11 o 
   4 -10   1      671.42      679.21     51.03 o 
   5 -10   1       20.96       -0.33     20.80 o 
   6 -10   1      410.78      405.18     29.50 o 
   7 -10   1      201.79      180.82     26.09 o 
   8 -10   1       80.46       38.17     23.65 o 
   9 -10   1       24.09      -16.46     35.13 o 
  10 -10   1      159.50      196.18     38.25 o 
  -7  -9   1       86.31       94.33     36.96 o 
  -6  -9   1       28.62       23.21     32.88 o 
  -5  -9   1       54.44       90.25     34.38 o 
  -4  -9   1      396.14      486.69     43.40 o 
  -3  -9   1       15.81       14.77     18.25 o 
  -2  -9   1       34.29       49.59     19.10 o 
  -1  -9   1       44.05       50.35     14.37 o 
   0  -9   1       23.30       20.71     14.20 o 
   1  -9   1       12.68        3.32     17.25 o 
   2  -9   1      191.46      191.35     13.09 o 
   3  -9   1     2393.95     2383.95     57.31 o 
   4  -9   1      910.97      901.70     45.66 o 
   5  -9   1        7.63       37.61     19.73 o 
   6  -9   1      685.08      680.53     37.84 o 
   7  -9   1      753.73      756.98     39.86 o 
   8  -9   1       94.91      100.74     23.64 o 
   9  -9   1       12.57       -6.92     27.18 o 
  10  -9   1      115.47       48.99     30.30 o 
  11  -9   1      326.60      295.02     45.98 o 
  -8  -8   1      250.28      301.29     67.15 o 
  -7  -8   1      299.28      287.50     40.61 o 
  -6  -8   1      280.17      325.75     40.61 o 
  -5  -8   1      123.06      136.66     32.66 o 
  -4  -8   1      120.05      147.19     32.45 o 
  -3  -8   1      230.19      248.78     22.78 o 
  -2  -8   1       83.86       92.53     17.91 o 
  -1  -8   1      158.89      144.72     25.46 o 
   0  -8   1      260.47      265.88     17.91 o 
   1  -8   1      152.55      159.50     11.56 o 
   2  -8   1       18.67       18.72      9.40 o 
   3  -8   1     1916.40     1871.47     32.02 o 
   4  -8   1      795.10      770.85     28.95 o 
   5  -8   1      676.56      683.76     36.17 o 
   6  -8   1       26.32       29.49     19.12 o 
   7  -8   1      905.71      880.14     39.31 o 
   8  -8   1       78.20       91.15     20.49 o 
   9  -8   1       11.41       -6.54     21.59 o 
  10  -8   1        7.72       28.79     31.16 o 
  11  -8   1      722.89      671.69     58.45 o 
  -9  -7   1      253.23      200.64     33.13 o 
  -8  -7   1      210.38      242.08     31.59 o 
  -7  -7   1      132.77      134.61     27.72 o 
  -6  -7   1      104.80      101.51     24.42 o 
  -5  -7   1     2624.20     2520.24     60.46 o 
  -4  -7   1      596.45      598.35     29.03 o 
  -3  -7   1        0.02        5.37     14.64 o 
  -2  -7   1      233.34      240.07     21.49 o 
  -1  -7   1      128.73      154.31     16.58 o 
   0  -7   1     2062.37     2023.93     43.34 o 
   1  -7   1     1397.80     1429.40     24.14 o 
   2  -7   1        1.67        7.71      6.68 o 
   3  -7   1     1721.58     1760.75     30.08 o 
   4  -7   1     3007.59     3088.77     52.07 o 
   5  -7   1      453.19      469.95     19.26 o 
   6  -7   1     1410.44     1385.36     30.37 o 
   7  -7   1        3.51        7.19     17.65 o 
   8  -7   1      186.36      191.20     21.40 o 
   9  -7   1      101.49      111.09     17.07 o 
  10  -7   1      100.10      141.39     36.10 o 
  11  -7   1      124.83      218.96     41.47 o 
  -9  -6   1        5.70       30.31     39.97 o 
  -8  -6   1        4.46      -20.41     43.83 o 
  -7  -6   1      104.10      101.64     25.09 o 
  -6  -6   1      122.91      117.89     23.70 o 
  -5  -6   1      770.91      724.56     39.17 o 
  -4  -6   1     2061.60     1965.29     42.66 o 
  -3  -6   1      763.22      794.61     29.92 o 
  -2  -6   1     3669.05     3779.76     66.09 o 
  -1  -6   1     3037.71     3217.71     50.80 o 
   0  -6   1     4532.66     4679.90     91.53 o 
   1  -6   1     1523.16     1621.64     25.25 o 
   2  -6   1     2055.29     2279.89     28.16 o 
   3  -6   1     4676.47     4888.20     62.66 o 
   4  -6   1       27.26       18.78      8.33 o 
   5  -6   1      712.09      755.69     22.04 o 
   6  -6   1      701.24      726.83     32.55 o 
   7  -6   1      252.02      263.85     20.74 o 
   8  -6   1      290.64      312.78     24.13 o 
   9  -6   1      167.12      150.62     16.85 o 
  10  -6   1      838.29      734.05     38.52 o 
  11  -6   1      742.15      710.69     41.08 o 
 -10  -5   1        3.96       22.89     44.16 o 
  -9  -5   1       14.01       29.84     26.23 o 
  -8  -5   1      169.73      163.75     27.41 o 
  -7  -5   1      223.61      276.05     28.36 o 
  -6  -5   1        8.35       16.92     41.04 o 
  -5  -5   1     4033.42     3851.12     88.31 o 
  -4  -5   1        3.21       -3.73     10.58 o 
  -3  -5   1       86.97      140.27     12.04 o 
  -2  -5   1      213.63      242.99     15.58 o 
  -1  -5   1     4726.89     4976.13     84.56 o 
   0  -5   1     1670.77     1658.91     25.87 o 
   1  -5   1      508.55      527.19     22.89 o 
   2  -5   1      474.35      527.81     12.38 o 
   3  -5   1     3737.28     3710.30     49.01 o 
   4  -5   1     4274.75     4258.04     56.17 o 
   5  -5   1      934.67      988.12     32.09 o 
   6  -5   1      422.82      455.68     32.35 o 
   7  -5   1       62.93       47.68     17.07 o 
   8  -5   1      275.00      278.40     17.06 o 
   9  -5   1      103.56       85.86     26.64 o 
  10  -5   1      103.68      127.90     35.02 o 
  11  -5   1     1060.50      975.53     44.94 o 
  12  -5   1      289.56      319.00     33.88 o 
 -10  -4   1       14.27       28.63     26.39 o 
  -9  -4   1        4.45      -23.75     23.75 o 
  -8  -4   1      141.17      117.02     28.36 o 
  -7  -4   1      433.61      408.31     29.33 o 
  -6  -4   1      508.12      526.90     31.26 o 
  -5  -4   1     1737.34     1522.60     42.52 o 
  -4  -4   1     4407.22     4432.14     76.63 o 
  -3  -4   1      153.78      200.97     20.74 o 
  -2  -4   1      148.70      146.52     10.86 o 
  -1  -4   1      589.43      486.21     30.10 o 
   0  -4   1      266.67      247.44     10.12 o 
   1  -4   1       22.09       36.17      6.47 o 
   2  -4   1        6.78       10.51      6.37 o 
   3  -4   1      159.76      160.25      9.01 o 
   4  -4   1     9730.66    10078.65    121.88 o 
   5  -4   1     1019.93     1083.87     24.72 o 
   6  -4   1     1652.67     1703.33     33.04 o 
   7  -4   1     1444.81     1424.25     27.75 o 
   8  -4   1      980.23      902.46     24.73 o 
   9  -4   1      138.69      166.58     23.40 o 
  10  -4   1      143.06      160.98     25.37 o 
  11  -4   1      437.62      469.93     35.70 o 
  12  -4   1      489.00      522.72     39.20 o 
 -10  -3   1       80.92       50.99     27.07 o 
  -9  -3   1        4.49        6.70     23.11 o 
  -8  -3   1       48.76       60.42     22.76 o 
  -7  -3   1      889.50      833.06     38.36 o 
  -6  -3   1      148.37      189.90     21.72 o 
  -5  -3   1     1428.10     1391.83     39.42 o 
  -4  -3   1     1986.14     1919.90     42.30 o 
  -3  -3   1     7707.98     8296.64    169.43 o 
  -2  -3   1       31.84       35.88      8.33 o 
  -1  -3   1       58.96       52.01      9.86 o 
   0  -3   1      221.85      241.03     38.63 o 
   1  -3   1      196.31      207.43     21.30 o 
   2  -3   1       22.83       30.73      6.63 o 
   3  -3   1     3678.34     3705.97     49.31 o 
   4  -3   1     1783.80     1702.15     28.82 o 
   5  -3   1        2.03        8.57      6.98 o 
   6  -3   1      250.84      241.26     11.52 o 
   7  -3   1      267.06      263.56     13.02 o 
   8  -3   1        1.06       -3.71     18.57 o 
   9  -3   1     1166.19     1038.13     50.17 o 
  10  -3   1      156.10      157.40     26.36 o 
  11  -3   1      698.89      711.89     40.87 o 
  12  -3   1      297.82      323.63     35.01 o 
 -11  -2   1       48.82       99.67     29.14 o 
 -10  -2   1      478.46      469.35     55.87 o 
  -9  -2   1        3.71        8.91     22.03 o 
  -8  -2   1     1634.57     1488.05     46.61 o 
  -7  -2   1        4.28       17.97     19.67 o 
  -6  -2   1       41.12       32.49     12.98 o 
  -5  -2   1     1909.40     1768.29     42.09 o 
  -4  -2   1     2307.84     2214.03     44.84 o 
  -3  -2   1      767.71      754.37     24.76 o 
  -2  -2   1     1571.33     1563.67     25.55 o 
  -1  -2   1       13.04       23.08      6.70 o 
   0  -2   1       88.42       95.89      5.75 o 
   1  -2   1     2930.64     3062.09     35.85 o 
   2  -2   1    10536.27    10653.63    128.54 o 
   3  -2   1     1489.81     1522.22     31.29 o 
   4  -2   1     8841.25     8775.10     91.26 o 
   5  -2   1       89.73       87.01      7.53 o 
   6  -2   1      238.06      229.75     10.33 o 
   7  -2   1      419.44      400.64     16.37 o 
   8  -2   1       40.30       45.40     20.01 o 
   9  -2   1      216.68      252.74     26.42 o 
  10  -2   1      137.61      127.82     25.43 o 
  11  -2   1      126.69      144.27     27.52 o 
 -11  -1   1      120.63      158.72     29.61 o 
 -10  -1   1        3.48       37.24     24.19 o 
  -9  -1   1      558.92      620.14     62.31 o 
  -8  -1   1     1132.11     1138.43     42.00 o 
  -7  -1   1      588.16      603.94     30.76 o 
  -6  -1   1        1.13       -4.29      7.95 o 
  -5  -1   1        7.50        2.52      7.17 o 
  -4  -1   1     7344.67     7382.85    111.16 o 
  -3  -1   1       41.30       39.82     10.06 o 
  -2  -1   1       53.08       51.64      7.84 o 
  -1  -1   1     4019.04     4179.03     48.06 o 
   0  -1   1        1.32       -2.37      2.37 o 
   1  -1   1     6367.11     6359.38    123.34 o 
   2  -1   1     9506.31    10071.34    100.63 o 
   3  -1   1     6979.58     7304.81     75.33 o 
   4  -1   1    11001.87    11188.57    114.16 o 
   5  -1   1       59.42       43.75      6.14 o 
   6  -1   1      201.05      193.39      8.87 o 
   7  -1   1     1158.50     1218.62     39.75 o 
   8  -1   1        3.73       12.66     19.51 o 
   9  -1   1      620.29      626.21     35.92 o 
  10  -1   1      202.24      258.23     28.87 o 
  11  -1   1      569.37      585.34     62.42 o 
 -11   0   1      185.97      210.16     39.75 o 
 -10   0   1       21.20       38.25     23.60 o 
  -9   0   1        2.69       18.84     21.08 o 
  -8   0   1       28.48       14.14     19.46 o 
  -7   0   1      238.28      273.27     23.23 o 
  -6   0   1     1034.15     1098.59     24.99 o 
  -5   0   1     1263.67     1330.81     21.70 o 
  -4   0   1     7018.34     6988.42     73.74 o 
  -3   0   1       49.57       52.23      7.22 o 
  -2   0   1    12606.45    13110.38    127.79 o 
  -1   0   1     1986.05     1929.84     23.54 o 
   1   0   1     4244.39     3775.34    434.90 o 
   2   0   1     4717.96     5038.95     60.02 o 
   3   0   1    13894.49    14640.94    206.10 o 
   4   0   1     3149.35     3047.81     41.65 o 
   5   0   1      818.58      917.08     55.22 o 
   6   0   1      707.87      736.28     31.19 o 
   7   0   1       26.93        5.90     17.49 o 
   8   0   1      178.73      174.56     29.55 o 
   9   0   1       73.92       68.70     22.54 o 
  10   0   1      919.51      802.87     41.32 o 
  11   0   1     1746.17     1770.84     58.07 o 
 -11   1   1      418.33      436.33     34.83 o 
 -10   1   1        2.05       17.22     22.60 o 
  -9   1   1      244.18      248.41     28.15 o 
  -8   1   1      461.17      488.09     29.70 o 
  -7   1   1        3.07       -5.90      8.14 o 
  -6   1   1       80.57       86.01      8.64 o 
  -5   1   1       40.18       51.90      7.12 o 
  -4   1   1     7440.80     7341.55     77.43 o 
  -3   1   1      378.93      406.34     14.42 o 
  -2   1   1     7931.22     8286.76     96.90 o 
  -1   1   1     3144.44     3179.55     31.56 o 
   1   1   1    12149.04    12119.72    119.26 o 
   2   1   1     5955.60     6203.40    125.06 o 
   3   1   1     1076.41     1014.00     35.45 o 
   4   1   1     1555.88     1506.48     36.27 o 
   5   1   1        5.56        0.97     13.09 o 
   6   1   1       33.13       36.81     16.62 o 
   7   1   1      147.56      140.95     21.81 o 
   8   1   1       27.04       18.14     20.83 o 
   9   1   1      337.66      325.91     29.40 o 
  10   1   1      118.12      125.64     27.20 o 
  11   1   1      970.00      939.18     47.63 o 
 -12   2   1      410.02      443.85     37.75 o 
 -11   2   1      185.81      213.45     29.39 o 
 -10   2   1      286.30      361.61     30.92 o 
  -9   2   1      703.60      640.64     36.24 o 
  -8   2   1       98.28      113.03     21.49 o 
  -7   2   1     1696.55     1741.39     29.64 o 
  -6   2   1      560.61      542.64     17.56 o 
  -5   2   1       13.85       11.22      6.80 o 
  -4   2   1     9104.42     9267.51    111.14 o 
  -3   2   1    15425.45    15998.02    184.54 o 
  -2   2   1    13074.79    13903.99    199.20 o 
  -1   2   1     5392.16     5304.59     79.22 o 
   0   2   1      502.03      364.81     43.51 o 
   1   2   1      190.89      182.86     10.05 o 
   2   2   1      752.03      639.32     15.77 o 
   3   2   1       48.46       60.55     12.02 o 
   4   2   1     3455.25     3204.72     58.65 o 
   5   2   1     2115.53     2239.70     49.09 o 
   6   2   1     1734.20     1703.34     54.36 o 
   7   2   1       27.19        9.12     19.98 o 
   8   2   1      136.79      179.66     24.55 o 
   9   2   1      725.25      666.03     38.82 o 
  10   2   1      186.44      162.23     38.25 o 
  11   2   1      474.31      475.28     39.19 o 
 -12   3   1       89.14      138.95     42.01 o 
 -11   3   1      154.72      181.84     28.49 o 
 -10   3   1      433.93      472.67     32.94 o 
  -9   3   1       16.95        7.92     19.22 o 
  -8   3   1      229.81      220.63     13.92 o 
  -7   3   1      132.33      135.94     13.46 o 
  -6   3   1      293.09      274.64     13.61 o 
  -5   3   1      116.59      130.97     10.43 o 
  -4   3   1     5156.65     5071.06     65.69 o 
  -3   3   1     7659.69     7757.93    143.32 o 
  -2   3   1     6423.99     6733.91    102.07 o 
  -1   3   1      718.51      658.58     22.63 o 
   0   3   1      640.48      600.89     20.97 o 
   1   3   1      304.00      308.04     20.39 o 
   2   3   1      110.89      138.13      8.76 o 
   3   3   1      194.96      203.56     12.93 o 
   4   3   1     2527.12     2344.83     49.57 o 
   5   3   1     3229.36     3076.65     62.05 o 
   6   3   1     1097.87     1031.35     40.92 o 
   7   3   1      447.05      469.51     47.92 o 
   8   3   1      261.29      210.07     27.25 o 
   9   3   1      241.70      281.69     31.38 o 
  10   3   1        1.72       41.78     27.40 o 
 -12   4   1      192.54      222.75     31.91 o 
 -11   4   1      337.01      375.49     35.56 o 
 -10   4   1      991.46      929.74     64.14 o 
  -9   4   1      157.51      168.49     23.74 o 
  -8   4   1      402.62      432.86     17.61 o 
  -7   4   1      476.44      454.53     20.28 o 
  -6   4   1      210.04      202.75     13.40 o 
  -5   4   1      287.33      347.70     27.18 o 
  -4   4   1      131.92      109.72     12.16 o 
  -3   4   1     2354.86     2207.76     42.89 o 
  -2   4   1     1163.33     1100.87     65.21 o 
  -1   4   1       36.38       34.17      9.34 o 
   0   4   1      614.68      592.21     42.44 o 
   1   4   1     3058.50     3008.86     42.44 o 
   2   4   1        4.89       -3.35      8.72 o 
   3   4   1     1286.37     1526.21     28.59 o 
   4   4   1     7253.12     7439.01     93.74 o 
   5   4   1     1859.37     1801.11     55.65 o 
   6   4   1      462.21      490.52     30.76 o 
   7   4   1      670.73      711.67     39.11 o 
   8   4   1      662.04      690.59     38.88 o 
   9   4   1        4.36       12.83     26.43 o 
  10   4   1      208.12      260.50     85.73 o 
 -12   5   1      851.08      828.98     66.61 o 
 -11   5   1      642.79      670.39     39.50 o 
 -10   5   1       74.35       77.17     23.22 o 
  -9   5   1      279.18      273.21     16.64 o 
  -8   5   1      242.57      244.56     20.74 o 
  -7   5   1      811.49      798.02     32.29 o 
  -6   5   1      918.90      863.64     31.98 o 
  -5   5   1     1269.56     1369.92     36.08 o 
  -4   5   1       42.65       42.73     11.92 o 
  -3   5   1     4471.05     4292.38     72.99 o 
  -2   5   1      188.30      165.66     17.08 o 
  -1   5   1      759.23      734.77     24.83 o 
   0   5   1     1525.90     1480.27     33.50 o 
   1   5   1     1366.96     1424.96     27.46 o 
   2   5   1       96.47       94.47     13.16 o 
   3   5   1      293.84      319.19     16.36 o 
   4   5   1     1453.11     1440.41     29.91 o 
   5   5   1     1007.71      913.88     40.18 o 
   6   5   1      520.58      496.98     31.27 o 
   7   5   1      202.27      213.04     27.49 o 
   8   5   1        0.26      -23.72     24.27 o 
   9   5   1        6.66       27.43     29.12 o 
  10   5   1        5.73      -26.51     26.51 o 
 -11   6   1      896.21      900.10     62.53 o 
 -10   6   1      309.80      299.32     40.83 o 
  -9   6   1      142.89      166.38     17.19 o 
  -8   6   1       62.66       90.28     17.93 o 
  -7   6   1      146.83      139.41     20.52 o 
  -6   6   1       15.18        0.90     15.36 o 
  -5   6   1      597.08      580.13     27.65 o 
  -4   6   1     1083.63     1077.90     33.26 o 
  -3   6   1      365.79      322.26     18.30 o 
  -2   6   1      239.58      193.51     15.39 o 
  -1   6   1      765.39      659.56     89.49 o 
   0   6   1      422.85      421.97     23.84 o 
   1   6   1        3.67       -1.51      9.54 o 
   2   6   1     2078.22     2089.47     44.51 o 
   3   6   1     3595.83     3813.48     67.39 o 
   4   6   1     1000.26      946.16     35.57 o 
   5   6   1       20.81       18.71     22.76 o 
   6   6   1       73.22       50.51     24.93 o 
   7   6   1        9.85       15.48     24.42 o 
   8   6   1       28.42       53.56     27.24 o 
   9   6   1        8.79       23.24     27.17 o 
 -11   7   1      675.51      645.26     56.51 o 
 -10   7   1      230.60      238.29     38.25 o 
  -9   7   1        0.64      -10.48     18.37 o 
  -8   7   1      945.93      918.03     38.11 o 
  -7   7   1       99.48       93.15     19.75 o 
  -6   7   1      726.41      696.79     33.63 o 
  -5   7   1      128.25      132.56     17.83 o 
  -4   7   1     6574.41     6567.91    109.14 o 
  -3   7   1     3567.04     3418.31     65.26 o 
  -2   7   1      121.40      132.27     15.72 o 
   0   7   1      490.48      473.12     25.98 o 
   1   7   1      264.73      274.74     17.64 o 
   2   7   1      168.74      167.97     17.53 o 
   3   7   1       45.98       38.36     15.86 o 
   4   7   1      275.27      256.56     36.53 o 
   5   7   1     1207.30     1139.47     59.95 o 
   6   7   1        1.36      -14.63     32.34 o 
   7   7   1      200.75      214.31     37.82 o 
   8   7   1       29.88       14.33     24.68 o 
   9   7   1       20.52       19.01     28.62 o 
 -11   8   1      627.01      646.55     56.30 o 
 -10   8   1       33.44       41.32     22.19 o 
  -9   8   1      101.19       87.53     43.30 o 
  -8   8   1       71.79       86.15     20.73 o 
  -7   8   1       30.61       26.56     19.30 o 
  -6   8   1      105.27       82.49     20.43 o 
  -5   8   1     1084.10     1032.68     39.35 o 
  -4   8   1      552.18      488.71     38.14 o 
  -3   8   1     7105.85     7096.77    117.59 o 
  -2   8   1     1799.61     1746.08     44.90 o 
  -1   8   1       27.50       15.41     10.65 o 
   0   8   1     2267.84     2183.78     49.22 o 
   1   8   1      963.58     1018.11     88.42 o 
   2   8   1      267.50      296.38     22.00 o 
   3   8   1      942.56      897.39     34.71 o 
   4   8   1      117.35      152.13     36.10 o 
   5   8   1      237.20      249.90     38.68 o 
   6   8   1      381.29      436.62     46.63 o 
   7   8   1      469.68      507.10     48.99 o 
   8   8   1        1.96        5.80     31.37 o 
 -11   9   1      327.72      354.76     45.98 o 
 -10   9   1     1562.53     1597.58     79.93 o 
  -9   9   1      797.17      760.29     41.01 o 
  -8   9   1      347.47      353.99     28.49 o 
  -7   9   1      800.05      772.03     39.36 o 
  -6   9   1      894.18      866.14     39.71 o 
  -5   9   1       71.62       69.93     21.08 o 
  -4   9   1       88.81       89.40     20.06 o 
  -3   9   1      842.84      849.80     37.50 o 
  -2   9   1     1263.15     1266.68     42.60 o 
  -1   9   1       62.00       53.17     12.43 o 
   0   9   1     1122.76     1132.98     39.12 o 
   1   9   1       12.70        1.86     17.69 o 
   2   9   1      754.77      811.66     40.50 o 
   3   9   1      166.23      161.80     20.95 o 
   4   9   1     2173.63     2130.04     81.65 o 
   5   9   1      818.71      809.43     58.23 o 
   6   9   1        5.76      -17.62     33.74 o 
   7   9   1      542.66      605.30     53.72 o 
 -10  10   1      984.84      921.48     48.24 o 
  -9  10   1       30.90       42.72     24.11 o 
  -8  10   1      857.44      869.20     44.42 o 
  -7  10   1      623.43      612.83     36.39 o 
  -6  10   1     1418.18     1354.60     47.04 o 
  -5  10   1     1602.41     1535.54     74.99 o 
  -4  10   1       46.05       24.33     21.08 o 
  -3  10   1     1779.42     1804.26     69.51 o 
  -2  10   1      122.28      117.81     22.12 o 
  -1  10   1        9.79       20.07     19.36 o 
   0  10   1      246.33      264.51     32.23 o 
   1  10   1      125.48       86.01     22.67 o 
   2  10   1      181.42      209.88     22.78 o 
   3  10   1       16.75        0.43     34.38 o 
   4  10   1        3.10       30.30     36.96 o 
   5  10   1     1567.71     1528.61     74.78 o 
   6  10   1      107.68      109.59     36.96 o 
   7  10   1      521.19      528.37     54.36 o 
 -10  11   1      405.01      381.61     34.63 o 
  -9  11   1        1.08      -19.59     54.26 o 
  -8  11   1      618.25      598.05     37.27 o 
  -7  11   1      278.43      232.51     28.59 o 
  -6  11   1       58.23       65.96     24.00 o 
  -5  11   1       66.25       72.55     26.75 o 
  -4  11   1       17.38       19.36     21.31 o 
  -3  11   1      848.65      700.83     37.50 o 
  -2  11   1      882.63      838.03     39.34 o 
  -1  11   1       12.08       13.86     20.23 o 
   0  11   1        6.00       -7.10     23.85 o 
   1  11   1      257.17      254.42     27.29 o 
   2  11   1      329.67      281.98     26.15 o 
   3  11   1      241.01      211.22     44.05 o 
   4  11   1       46.69       62.10     40.83 o 
   5  11   1      214.08      315.00     47.92 o 
   6  11   1      539.88      581.88     57.59 o 
  -9  12   1      116.91       48.94     55.65 o 
  -8  12   1       60.87       40.14     25.03 o 
  -7  12   1       39.61        0.33     28.15 o 
  -6  12   1       20.07       -4.92     24.10 o 
  -5  12   1       13.14       25.55     23.85 o 
  -4  12   1      208.62      224.58     27.99 o 
  -3  12   1      834.71      900.81     42.86 o 
  -2  12   1      498.83      469.10     55.22 o 
  -1  12   1      143.00      146.54     32.45 o 
   0  12   1      102.78       90.68     23.88 o 
   1  12   1        1.06       -5.00     21.38 o 
   2  12   1      183.80      124.84     43.19 o 
   3  12   1      297.96      307.48     49.21 o 
   4  12   1      718.11      817.81     65.75 o 
   5  12   1      664.48      673.84     60.81 o 
  -9  13   1      108.55       43.86     27.50 o 
  -8  13   1       11.95      -11.80     76.07 o 
  -7  13   1       19.76       -6.57     23.23 o 
  -6  13   1       35.07       21.50     23.61 o 
  -5  13   1        0.86        0.41     21.97 o 
  -4  13   1       18.60       19.42     22.69 o 
  -3  13   1     2424.45     2305.60     63.88 o 
  -2  13   1       25.45       26.00     28.36 o 
  -1  13   1      151.18       97.55     31.16 o 
   0  13   1      489.73      471.07     76.60 o 
   1  13   1      256.71      232.64     28.81 o 
   2  13   1      310.50      325.96     50.92 o 
   3  13   1       17.63       42.54     39.54 o 
   4  13   1      311.28      300.82     53.07 o 
  -7  14   1       40.53       21.05     26.22 o 
  -6  14   1      135.71       60.16     26.23 o 
  -5  14   1      139.59       82.10     32.66 o 
  -4  14   1       18.59       -0.05     41.47 o 
  -3  14   1      570.16      524.93     50.50 o 
  -2  14   1      389.49      455.96     46.63 o 
  -1  14   1      171.10      159.07     29.38 o 
   0  14   1        0.99       -5.96     23.36 o 
   1  14   1      135.48      146.76     46.20 o 
   2  14   1        0.48       47.92     42.76 o 
  -6  15   1        0.92       -7.09     33.31 o 
  -5  15   1     1122.99     1331.57     76.07 o 
  -4  15   1      118.93       95.40     35.45 o 
  -3  15   1      531.13      579.73     54.36 o 
  -2  15   1     1251.41     1356.71     73.27 o 
  -1  15   1        6.00      -15.28     46.84 o 
   0  15   1      241.57      265.08     66.29 o 
   0 -15   2       51.53       51.96     27.55 o 
   1 -15   2       25.69        5.29     47.27 o 
   2 -15   2       40.20       34.81     32.23 o 
   3 -15   2       12.91       -3.22     30.73 o 
   4 -15   2      130.18      190.81     41.47 o 
   5 -15   2        0.23      -24.28     30.51 o 
   6 -15   2      396.31      402.24     50.07 o 
  -2 -14   2      513.16      437.91     54.58 o 
  -1 -14   2      813.43      695.03     41.34 o 
   0 -14   2       42.95       18.38     38.46 o 
   1 -14   2      253.02      254.46     31.40 o 
   2 -14   2      132.24      122.91     34.38 o 
   3 -14   2      178.18      169.96     37.82 o 
   4 -14   2       89.27       42.12     30.30 o 
   5 -14   2       21.57      -26.86     29.01 o 
   6 -14   2        1.35       64.68     32.66 o 
   7 -14   2      167.05      123.12     37.60 o 
   8 -14   2       11.84       10.31     32.88 o 
  -4 -13   2       55.55       99.01     27.69 o 
  -3 -13   2        5.95        3.01     38.25 o 
  -2 -13   2      177.21      202.09     27.51 o 
  -1 -13   2      745.33      847.20     43.56 o 
   0 -13   2        3.45       -0.60     22.85 o 
   1 -13   2       55.11       99.49     31.16 o 
   2 -13   2       44.50       40.83     30.30 o 
   3 -13   2       32.32       36.31     29.22 o 
   4 -13   2      239.63      324.89     41.47 o 
   5 -13   2       41.43       54.79     30.08 o 
   6 -13   2      247.41      255.70     42.12 o 
   7 -13   2      231.49      285.14     43.62 o 
   8 -13   2        8.83       10.31     30.51 o 
   9 -13   2       28.21        2.58     32.88 o 
  -5 -12   2       59.86       75.83     27.37 o 
  -4 -12   2      107.13      127.82     26.10 o 
  -3 -12   2      267.35      236.54     27.64 o 
  -2 -12   2      233.01      269.14     20.78 o 
  -1 -12   2      595.88      727.27     39.66 o 
   0 -12   2      229.08      209.76     26.64 o 
   1 -12   2        1.60       22.13     28.79 o 
   2 -12   2        2.70        8.17     28.58 o 
   3 -12   2      127.42       81.22     31.37 o 
   4 -12   2      711.12      646.34     52.43 o 
   5 -12   2      164.85      161.58     35.67 o 
   6 -12   2       66.10       95.62     35.02 o 
   7 -12   2     1027.50     1155.80     67.04 o 
   8 -12   2        5.66       17.40     29.22 o 
   9 -12   2       39.85       42.54     32.23 o 
  -6 -11   2      254.31      260.21     44.05 o 
  -5 -11   2       25.86       61.67     36.10 o 
  -4 -11   2      186.62      201.48     25.99 o 
  -3 -11   2      357.03      406.54     33.52 o 
  -2 -11   2      383.58      363.75     21.07 o 
  -1 -11   2     1319.54     1348.04     34.15 o 
   0 -11   2      730.32      709.66     26.70 o 
   1 -11   2        0.69       16.76     27.29 o 
   2 -11   2      677.03      669.11     52.00 o 
   3 -11   2        2.91        5.80     27.50 o 
   4 -11   2        6.29       -0.21     27.50 o 
   5 -11   2       37.52       41.04     29.87 o 
   6 -11   2      222.36      248.39     37.60 o 
   7 -11   2     1134.09     1235.95     66.40 o 
   8 -11   2      380.03      327.68     42.76 o 
   9 -11   2       20.36       30.30     29.44 o 
  10 -11   2       68.85       48.78     31.37 o 
  -7 -10   2       16.70       84.23     37.82 o 
  -6 -10   2      330.81      373.02     44.05 o 
  -5 -10   2        7.36       79.07     34.38 o 
  -4 -10   2      101.38      118.82     35.24 o 
  -3 -10   2       30.01        8.18     15.28 o 
  -2 -10   2      107.85      118.43     16.47 o 
  -1 -10   2      950.03      965.31     29.75 o 
   0 -10   2      191.91      197.22     15.66 o 
   1 -10   2        0.45       -0.85     11.80 o 
   2 -10   2       35.79       37.54     11.89 o 
   3 -10   2      102.14       88.10     29.22 o 
   4 -10   2      489.19      443.28     40.61 o 
   5 -10   2      212.53      215.09     33.74 o 
   6 -10   2      686.00      664.39     53.07 o 
   7 -10   2     2247.46     2279.80     83.80 o 
   8 -10   2      159.94      204.34     35.67 o 
   9 -10   2      106.51      124.20     34.59 o 
  10 -10   2       37.41       30.51     32.02 o 
  -7  -9   2       87.98      129.78     36.96 o 
  -6  -9   2      484.29      504.95     45.34 o 
  -5  -9   2       12.51        6.88     30.08 o 
  -4  -9   2      504.49      455.75     41.90 o 
  -3  -9   2       70.58       85.77     19.75 o 
  -2  -9   2      113.22      102.84     16.63 o 
  -1  -9   2      695.72      697.80     22.12 o 
   0  -9   2      663.47      635.99     22.34 o 
   1  -9   2       10.04       15.05     11.70 o 
   2  -9   2      407.27      421.10     17.58 o 
   3  -9   2        6.05        5.19      9.41 o 
   4  -9   2      215.57      183.50     30.94 o 
   5  -9   2       47.37       38.03     27.72 o 
   6  -9   2      109.12      114.10     30.51 o 
   7  -9   2     1048.84     1021.08     57.59 o 
   8  -9   2       76.27      132.58     31.37 o 
   9  -9   2        0.73       -8.59     27.72 o 
  10  -9   2      225.99      201.98     38.46 o 
  11  -9   2       68.12      102.71     38.25 o 
  -8  -8   2       66.42       84.68     28.99 o 
  -7  -8   2        3.27       59.09     32.66 o 
  -6  -8   2        1.47       -9.45     28.36 o 
  -5  -8   2      264.31      214.44     33.74 o 
  -4  -8   2      262.78      275.27     22.40 o 
  -3  -8   2      179.30      161.57     33.41 o 
  -2  -8   2       88.91       79.52     18.36 o 
  -1  -8   2     1077.74      982.50     22.69 o 
   0  -8   2     1107.44     1009.06     36.47 o 
   1  -8   2      786.81      847.86     24.51 o 
   2  -8   2     1246.44     1156.10     30.25 o 
   3  -8   2      327.50      352.62     15.65 o 
   4  -8   2      421.15      476.45     41.69 o 
   5  -8   2      256.38      268.46     16.85 o 
   6  -8   2      146.29      116.68     28.58 o 
   7  -8   2       17.11        1.93     25.14 o 
   8  -8   2      603.32      586.82     47.27 o 
   9  -8   2      130.89      123.30     41.36 o 
  10  -8   2       27.28       16.55     32.02 o 
  11  -8   2        3.79        8.17     33.31 o 
  -9  -7   2      191.96      203.14     77.14 o 
  -8  -7   2       41.80       20.66     26.27 o 
  -7  -7   2       32.54       12.59     45.34 o 
  -6  -7   2       11.86       10.77     23.96 o 
  -5  -7   2      112.22      116.69     23.07 o 
  -4  -7   2       67.07       73.71     23.85 o 
  -3  -7   2        5.58       13.48     15.47 o 
  -2  -7   2      299.22      307.60     16.41 o 
  -1  -7   2     2661.31     2666.57     35.48 o 
   0  -7   2     2167.68     2167.48     33.83 o 
   1  -7   2      304.61      327.57     18.66 o 
   2  -7   2     1052.55     1059.22     21.61 o 
   3  -7   2       10.69       17.04     10.18 o 
   4  -7   2       11.51       15.57     12.03 o 
   5  -7   2        1.76        5.87     10.49 o 
   6  -7   2       66.86       77.24     12.73 o 
   7  -7   2      836.17      826.24     32.11 o 
   8  -7   2     1482.68     1411.29     60.16 o 
   9  -7   2       73.29       83.68     23.31 o 
  10  -7   2       28.94        2.36     30.73 o 
  11  -7   2       12.55       33.74     33.09 o 
  -9  -6   2      228.90      319.21     50.28 o 
  -8  -6   2        1.54       41.80     24.97 o 
  -7  -6   2       69.43      119.14     25.18 o 
  -6  -6   2      619.70      570.66     33.93 o 
  -5  -6   2       62.50       26.57     20.41 o 
  -4  -6   2     1300.92     1245.38     32.15 o 
  -3  -6   2      339.40      328.00     29.65 o 
  -2  -6   2     1048.00     1023.02     24.93 o 
  -1  -6   2     2226.25     2094.47     43.30 o 
   0  -6   2      174.04      129.97     10.11 o 
   1  -6   2        4.77        8.79      7.74 o 
   2  -6   2       68.33       49.92      7.91 o 
   3  -6   2      133.68      118.34     11.60 o 
   4  -6   2     1627.55     1661.69     35.49 o 
   5  -6   2     3173.23     3254.37     48.14 o 
   6  -6   2       53.77       85.85     19.77 o 
   7  -6   2     1165.40     1049.44     51.35 o 
   8  -6   2      374.97      417.74     21.30 o 
   9  -6   2      124.39      133.42     23.51 o 
  10  -6   2      349.36      385.47     44.26 o 
  11  -6   2        0.15       50.85     24.31 o 
 -10  -5   2       14.52       39.59     28.57 o 
  -9  -5   2      537.44      574.03     58.02 o 
  -8  -5   2      339.93      325.90     30.48 o 
  -7  -5   2       29.71       32.71     21.91 o 
  -6  -5   2       13.39      -12.41     20.07 o 
  -5  -5   2      591.23      574.39     31.06 o 
  -4  -5   2      518.15      555.43     30.50 o 
  -3  -5   2     2248.36     2088.14     36.13 o 
  -2  -5   2       59.95       72.26     12.76 o 
  -1  -5   2      687.78      586.79     17.60 o 
   0  -5   2      240.34      203.00     15.76 o 
   1  -5   2        0.25       -6.37      6.75 o 
   2  -5   2     1340.63     1482.60     28.72 o 
   3  -5   2        3.37       22.15      9.02 o 
   4  -5   2       25.18       47.78     10.64 o 
   5  -5   2      143.43      169.57     15.17 o 
   6  -5   2      110.41      115.95     12.93 o 
   7  -5   2      700.33      672.58     28.77 o 
   8  -5   2      302.69      281.45     18.63 o 
   9  -5   2      298.12      284.24     27.04 o 
  10  -5   2      492.47      498.25     33.96 o 
  11  -5   2       32.55       71.08     25.36 o 
 -10  -4   2       95.36      118.97     28.86 o 
  -9  -4   2      444.90      441.67     33.95 o 
  -8  -4   2     2177.65     1923.68     53.94 o 
  -7  -4   2      112.85      148.55     23.30 o 
  -6  -4   2       16.24       -6.44     19.36 o 
  -5  -4   2        1.83        7.74     16.08 o 
  -4  -4   2       35.39       22.35     14.06 o 
  -3  -4   2        5.01       -9.47      9.47 o 
  -2  -4   2      142.53      147.09     10.73 o 
  -1  -4   2     1102.23     1037.91     20.31 o 
   0  -4   2     1109.53     1112.79     23.25 o 
   1  -4   2     1503.71     1560.15     24.25 o 
   2  -4   2       38.93       48.01      6.96 o 
   3  -4   2       13.55       11.70      8.67 o 
   4  -4   2       21.02       28.81     10.91 o 
   5  -4   2      802.90      835.86     22.90 o 
   6  -4   2      332.97      327.11     15.81 o 
   7  -4   2      775.49      773.47     25.90 o 
   8  -4   2     1900.53     1814.82     38.39 o 
   9  -4   2       70.69       84.20     35.67 o 
  10  -4   2       27.43       47.93     23.64 o 
  11  -4   2      294.79      305.15     31.68 o 
  12  -4   2        6.50       -2.66     26.59 o 
 -10  -3   2      163.38      152.72     28.43 o 
  -9  -3   2     1282.31     1141.13     45.01 o 
  -8  -3   2      804.55      817.17     42.97 o 
  -7  -3   2      491.57      464.14     43.62 o 
  -6  -3   2      861.04      808.41     58.66 o 
  -5  -3   2      582.98      604.17     41.69 o 
  -4  -3   2      395.45      435.49     20.62 o 
  -3  -3   2      376.41      504.23     23.03 o 
  -2  -3   2       85.32      103.01      9.17 o 
  -1  -3   2     5098.62     4994.78     72.01 o 
   0  -3   2     1993.95     1850.06     44.05 o 
   1  -3   2      320.08      276.37     15.17 o 
   2  -3   2     1783.54     1931.65     35.55 o 
   3  -3   2     3582.19     3607.61     59.20 o 
   4  -3   2      189.83      197.03     13.34 o 
   5  -3   2     1481.91     1543.45     29.34 o 
   6  -3   2     1257.28     1244.69     27.79 o 
   7  -3   2     1801.55     1715.02     34.80 o 
   8  -3   2     1053.06      997.15     39.99 o 
   9  -3   2       26.49       26.96     20.18 o 
  10  -3   2      227.96      244.12     28.49 o 
  11  -3   2       50.51       98.79     26.28 o 
 -11  -2   2      149.34      140.39     30.51 o 
 -10  -2   2      116.68      128.55     27.03 o 
  -9  -2   2      622.53      627.75     36.11 o 
  -8  -2   2      350.31      430.70     29.14 o 
  -7  -2   2       14.61        0.44     19.21 o 
  -6  -2   2       73.92       96.69     18.29 o 
  -5  -2   2        4.20        3.15     12.85 o 
  -4  -2   2      488.85      465.23     41.79 o 
  -3  -2   2       32.36       40.50      8.38 o 
  -2  -2   2      385.45      334.87     16.69 o 
  -1  -2   2      491.89      510.87     12.55 o 
   0  -2   2     6729.32     6719.30    128.06 o 
   1  -2   2     3135.34     2773.75    429.64 o 
   2  -2   2     1467.10     1492.29     69.30 o 
   3  -2   2     4501.31     4552.75     70.79 o 
   4  -2   2      182.09      204.42     18.40 o 
   5  -2   2     1246.12     1212.52     24.99 o 
   6  -2   2        6.90       -8.67      8.67 o 
   7  -2   2     1875.38     1848.32     35.24 o 
   8  -2   2      218.54      208.77     23.63 o 
   9  -2   2      483.88      450.97     30.54 o 
  10  -2   2      304.31      307.98     30.21 o 
  11  -2   2       12.82       11.01     24.22 o 
 -11  -1   2       90.34      102.19     27.96 o 
 -10  -1   2       69.73      100.00     41.15 o 
  -9  -1   2       58.39       81.11     22.60 o 
  -8  -1   2      304.42      340.37     26.96 o 
  -7  -1   2      246.81      256.61     23.54 o 
  -6  -1   2     1210.23     1293.13     27.84 o 
  -5  -1   2     1940.10     2069.66     44.07 o 
  -4  -1   2       12.93       13.00     10.86 o 
  -3  -1   2      400.03      456.91     15.92 o 
  -2  -1   2        2.75        6.59      6.78 o 
  -1  -1   2     9260.16     9441.73     89.38 o 
   0  -1   2     6964.96     7416.38     97.22 o 
   1  -1   2      739.28      705.40     13.22 o 
   2  -1   2      167.60      169.78     13.86 o 
   3  -1   2     1524.22     1527.89     25.27 o 
   4  -1   2     1343.84     1441.40     25.51 o 
   5  -1   2     2972.38     2941.65     42.95 o 
   6  -1   2      581.69      605.04     19.43 o 
   7  -1   2     1199.88     1181.41     50.39 o 
   8  -1   2     1162.35     1081.64     41.45 o 
   9  -1   2        0.69       -4.69     20.32 o 
  10  -1   2      260.68      241.36     29.08 o 
  11  -1   2        3.92       17.32     24.90 o 
 -11   0   2      350.69      396.88     34.49 o 
 -10   0   2       64.85      113.95     25.02 o 
  -9   0   2      636.50      618.49     50.71 o 
  -8   0   2      930.83      889.56     63.92 o 
  -7   0   2      273.18      278.95     15.48 o 
  -6   0   2      224.42      252.47     13.59 o 
  -5   0   2        2.58       -5.14      8.82 o 
  -4   0   2      836.99      799.22     20.17 o 
  -3   0   2       18.08       17.80      6.70 o 
  -2   0   2      124.79      135.27      8.06 o 
  -1   0   2     1842.15     1777.68     23.36 o 
   0   0   2     5406.88     5494.04     72.61 o 
   1   0   2     2531.24     2429.74     48.13 o 
   2   0   2       52.10       23.95      7.83 o 
   3   0   2     3059.59     3329.40     43.86 o 
   4   0   2      334.34      389.85     20.54 o 
   5   0   2       40.51       45.71     13.88 o 
   6   0   2     3210.09     3189.07     62.82 o 
   7   0   2       84.49       80.04     41.26 o 
   8   0   2      159.97      183.61     24.74 o 
   9   0   2       79.79       68.21     23.36 o 
  10   0   2      904.80      796.36     41.53 o 
  11   0   2      323.57      400.07     35.61 o 
 -11   1   2       29.57       55.28     25.70 o 
 -10   1   2      257.81      304.41     29.88 o 
  -9   1   2       26.53       37.01     20.99 o 
  -8   1   2     1133.67     1090.30     40.60 o 
  -7   1   2      794.61      735.45     28.10 o 
  -6   1   2      224.20      239.84     11.37 o 
  -5   1   2     1106.82     1139.95     21.03 o 
  -4   1   2      417.83      438.30     16.14 o 
  -3   1   2     4270.61     4361.06     47.12 o 
  -2   1   2      181.23      205.61     10.67 o 
  -1   1   2      181.95      183.87     10.01 o 
   0   1   2     2791.89     2876.63     43.38 o 
   1   1   2    10229.97    10857.15    153.20 o 
   2   1   2     1259.85     1406.73     37.93 o 
   3   1   2      148.38      164.04     13.49 o 
   4   1   2     1188.84     1208.84     36.96 o 
   5   1   2      215.70      261.44     19.12 o 
   6   1   2       79.52       63.74     17.70 o 
   7   1   2      197.65      169.66     29.87 o 
   8   1   2      371.22      342.22     27.99 o 
   9   1   2        4.47       -5.24     22.13 o 
  10   1   2      279.92      261.15     38.35 o 
  11   1   2      180.17      195.43     32.09 o 
 -11   2   2      118.78      115.88     45.45 o 
 -10   2   2       19.79       -3.83     22.30 o 
  -9   2   2        0.36      -13.92     18.92 o 
  -8   2   2        1.94       13.38     10.42 o 
  -7   2   2      766.42      745.03     21.90 o 
  -6   2   2      505.24      508.11     17.84 o 
  -5   2   2      821.32      836.46     21.93 o 
  -4   2   2        4.13       -0.75      7.72 o 
  -3   2   2        4.18       12.06      6.45 o 
  -2   2   2      238.90      241.30      8.47 o 
  -1   2   2     6642.18     6989.48     75.80 o 
   0   2   2    16125.66    16673.94    296.10 o 
   1   2   2      769.41      793.01     15.88 o 
   2   2   2     2478.06     2361.70     28.46 o 
   3   2   2       94.28      102.67     19.12 o 
   4   2   2       18.72       27.63     14.07 o 
   5   2   2      227.64      245.67     28.58 o 
   6   2   2      584.84      571.51     31.07 o 
   7   2   2     1212.64     1149.90     43.14 o 
   8   2   2     4275.24     4074.17    208.53 o 
   9   2   2      541.43      501.36     34.69 o 
  10   2   2      256.66      270.38     40.07 o 
  11   2   2        1.45      -31.91     31.91 o 
 -12   3   2       82.07       71.44     28.40 o 
 -11   3   2       68.15      117.35     26.13 o 
 -10   3   2      499.89      489.01     33.42 o 
  -9   3   2        8.49       22.20     20.21 o 
  -8   3   2     2128.84     2095.11     35.71 o 
  -7   3   2     1145.96     1155.96     25.59 o 
  -6   3   2      363.90      364.58     15.79 o 
  -5   3   2     2488.66     2454.67     38.94 o 
  -4   3   2     3239.61     3381.34     66.40 o 
  -3   3   2      216.90      266.53     14.05 o 
  -2   3   2     6863.98     7189.38     70.30 o 
  -1   3   2    12022.27    12300.95    174.04 o 
   0   3   2    13780.00    13543.59    238.72 o 
   1   3   2     6885.35     6809.20     82.31 o 
   2   3   2     2207.00     2213.34     28.22 o 
   3   3   2      909.22      868.11     19.55 o 
   4   3   2       75.47       73.29     16.05 o 
   5   3   2      249.99      281.14     31.26 o 
   6   3   2        5.71       17.96     19.62 o 
   7   3   2     2396.54     2333.36     58.88 o 
   8   3   2     1921.54     1735.58     52.77 o 
   9   3   2      294.73      315.68     31.65 o 
  10   3   2       39.82       31.78     42.33 o 
 -12   4   2      136.30      212.10     45.66 o 
 -11   4   2        3.52       19.28     23.70 o 
 -10   4   2      313.30      393.83     93.25 o 
  -9   4   2      292.95      309.81     21.34 o 
  -8   4   2     1018.28     1001.92     26.26 o 
  -7   4   2     3791.64     3721.51     57.20 o 
  -6   4   2      191.08      184.69     16.18 o 
  -5   4   2      201.90      221.19     18.05 o 
  -4   4   2      264.91      279.97     16.55 o 
  -3   4   2     1212.68     1233.11     20.07 o 
  -2   4   2      264.99      213.31     17.94 o 
  -1   4   2      632.42      600.10     30.19 o 
   0   4   2      159.82      174.28     12.36 o 
   1   4   2     5713.20     5909.59     73.75 o 
   2   4   2      357.59      365.07     14.52 o 
   3   4   2     2821.00     2889.34     43.49 o 
   4   4   2     1080.10     1112.20     37.63 o 
   5   4   2     1389.88     1401.12     79.07 o 
   6   4   2     1386.32     1339.82     46.97 o 
   7   4   2      443.95      472.80     32.15 o 
   8   4   2     1188.46     1056.19     45.81 o 
   9   4   2        6.70      -22.51     24.92 o 
  10   4   2       84.68       77.74     28.14 o 
 -11   5   2       44.87       61.02     34.16 o 
 -10   5   2      116.79      145.90     34.81 o 
  -9   5   2       59.41       56.82     14.62 o 
  -8   5   2      226.73      211.75     20.13 o 
  -7   5   2      792.13      750.53     33.39 o 
  -6   5   2     2821.77     2740.51     56.65 o 
  -5   5   2     1249.12     1309.52     36.54 o 
  -4   5   2      952.31     1130.27     32.89 o 
  -3   5   2       30.56       35.52     11.77 o 
  -2   5   2     1239.81     1249.41     33.52 o 
  -1   5   2      751.91      667.96    124.84 o 
   0   5   2     5159.76     5158.63     82.55 o 
   1   5   2     2499.51     2568.15     39.34 o 
   2   5   2     1571.87     1696.92     29.98 o 
   3   5   2       10.80        6.20     10.93 o 
   4   5   2      351.96      375.49     23.73 o 
   5   5   2     1905.44     1839.91     51.98 o 
   6   5   2      423.95      412.90     30.04 o 
   7   5   2       85.79       78.67     24.68 o 
   8   5   2      317.43      382.35     71.88 o 
   9   5   2      454.60      492.53     38.09 o 
  10   5   2      118.14      112.62     30.44 o 
 -11   6   2      155.48      183.93     39.11 o 
 -10   6   2      100.78      139.67     33.95 o 
  -9   6   2        2.82       -1.30     17.20 o 
  -8   6   2     1422.58     1390.74     43.68 o 
  -7   6   2      236.95      259.73     23.21 o 
  -6   6   2      387.80      381.01     22.94 o 
  -5   6   2      135.28      151.26     17.17 o 
  -4   6   2     2722.74     2695.31     54.47 o 
  -3   6   2     1138.94     1156.48     81.33 o 
  -2   6   2      486.20      451.80     24.90 o 
  -1   6   2      251.01      253.55     22.78 o 
   0   6   2      410.10      371.06     19.81 o 
   1   6   2     6177.38     5939.30     77.55 o 
   2   6   2      471.12      454.60     19.07 o 
   3   6   2      972.66      999.64     31.30 o 
   4   6   2       55.12       22.99     28.36 o 
   5   6   2       47.87       29.52     23.53 o 
   6   6   2        9.43        1.62     22.76 o 
   7   6   2      159.75      169.48     35.02 o 
   8   6   2       19.42        6.31     39.00 o 
   9   6   2      336.35      351.04     56.62 o 
 -11   7   2       40.11       35.02     32.66 o 
 -10   7   2      263.54      263.59     21.40 o 
  -9   7   2       28.41       14.71     27.18 o 
  -8   7   2       56.21       55.65     19.07 o 
  -7   7   2        4.78      -18.91     18.91 o 
  -6   7   2      202.48      206.51     21.26 o 
  -5   7   2       72.62       63.88     16.81 o 
  -4   7   2      823.08      874.75     34.11 o 
  -3   7   2      261.26      258.44     28.69 o 
  -2   7   2     1348.36     1405.86     76.07 o 
  -1   7   2      160.73      133.22     21.06 o 
   0   7   2     1644.69     1539.57     38.44 o 
   1   7   2      311.24      318.59     19.92 o 
   2   7   2     1548.55     1621.42     33.55 o 
   3   7   2     1943.97     2008.11     46.72 o 
   4   7   2      258.03      294.38     38.46 o 
   5   7   2        9.64        6.02     30.08 o 
   6   7   2        5.78       27.52     25.38 o 
   7   7   2        0.06       14.25     33.31 o 
   8   7   2      288.48      303.04     37.93 o 
 -11   8   2       34.29       85.52     35.02 o 
 -10   8   2       97.68      103.90     36.85 o 
  -9   8   2      330.93      325.60     27.87 o 
  -8   8   2       73.43       81.92     21.03 o 
  -7   8   2      543.29      544.00     31.43 o 
  -6   8   2      639.96      692.31     37.37 o 
  -5   8   2       97.42      107.60     19.60 o 
  -4   8   2      771.79      736.32     34.68 o 
  -3   8   2      147.59      127.77     18.47 o 
  -2   8   2       72.43       79.12     16.66 o 
  -1   8   2      344.86      345.25     21.79 o 
   0   8   2      432.58      473.88     25.90 o 
   1   8   2     2379.62     2370.01     43.52 o 
   2   8   2      170.58      178.02     19.70 o 
   3   8   2      225.92      224.48     20.79 o 
   4   8   2      355.63      422.01     44.48 o 
   5   8   2      358.08      353.47     44.05 o 
   6   8   2      328.31      349.38     44.26 o 
   7   8   2      154.59      153.42     39.32 o 
   8   8   2     1032.80     1119.49     68.76 o 
 -10   9   2       41.61       47.96     36.21 o 
  -9   9   2      415.68      457.13     64.35 o 
  -8   9   2      425.84      472.50     31.05 o 
  -7   9   2     5184.42     5089.07     96.94 o 
  -6   9   2     1633.06     1636.61     50.29 o 
  -5   9   2      290.66      315.47     25.87 o 
  -4   9   2     5868.30     5808.45    103.85 o 
  -3   9   2       10.68        2.99     17.96 o 
  -2   9   2     3512.12     3406.35     69.74 o 
  -1   9   2       33.80       30.29     28.15 o 
   0   9   2      141.11      170.20     33.41 o 
   1   9   2     3514.65     3645.54     59.66 o 
   2   9   2      101.01      103.17     19.91 o 
   3   9   2      288.63      298.67     41.69 o 
   4   9   2      153.39      179.42     39.11 o 
   5   9   2       10.65       -4.08     35.24 o 
   6   9   2      181.58      167.17     41.90 o 
   7   9   2        0.11       41.90     35.02 o 
 -10  10   2      325.47      339.28     55.97 o 
  -9  10   2      106.84      128.02     26.69 o 
  -8  10   2      360.69      374.88     30.98 o 
  -7  10   2     2336.06     2368.64     62.44 o 
  -6  10   2      547.52      563.93     32.87 o 
  -5  10   2      246.63      269.56     45.45 o 
  -4  10   2        1.61       24.57     20.22 o 
  -3  10   2        0.37      -19.64     19.64 o 
  -2  10   2      788.82      758.71     39.31 o 
  -1  10   2      525.24      519.57     45.66 o 
   0  10   2     2171.77     2186.53     54.49 o 
   1  10   2     1514.43     1569.49     48.10 o 
   2  10   2      224.48      250.75     24.17 o 
   3  10   2      867.69      889.57     61.67 o 
   4  10   2      386.18      368.08     49.21 o 
   5  10   2       29.94       70.26     38.68 o 
   6  10   2      658.45      718.54     59.73 o 
 -10  11   2       18.78       34.09     28.20 o 
  -9  11   2      197.61      188.84     29.20 o 
  -8  11   2       56.72      103.05     26.04 o 
  -7  11   2      990.61     1039.57     47.06 o 
  -6  11   2      168.57      183.03     26.74 o 
  -5  11   2       22.01       31.63     21.86 o 
  -4  11   2       25.36       24.34     21.31 o 
  -3  11   2       44.41       36.99     23.31 o 
  -2  11   2       15.83       -3.64     19.14 o 
  -1  11   2      292.19      304.38     26.88 o 
   0  11   2      539.07      574.23     28.42 o 
   1  11   2     3011.18     3027.56     68.47 o 
   2  11   2      542.02      541.24     34.51 o 
   3  11   2      365.35      374.09     49.21 o 
   4  11   2      975.14      908.70     67.04 o 
   5  11   2       71.87       68.11     39.11 o 
   6  11   2     1551.54     1559.55     81.87 o 
  -9  12   2       35.06       30.86     27.45 o 
  -8  12   2      268.15      259.48     31.95 o 
  -7  12   2     1467.93     1612.34     56.93 o 
  -6  12   2      115.08       88.30     25.29 o 
  -5  12   2        0.33      -17.88     21.69 o 
  -4  12   2      259.15      279.78     29.40 o 
  -3  12   2      603.42      599.00     39.32 o 
  -1  12   2      273.06      309.41     28.87 o 
   0  12   2      277.65      280.83     29.00 o 
   1  12   2     1447.17     1482.17     50.42 o 
   2  12   2      622.19      602.29     57.37 o 
   3  12   2       52.57       38.46     37.60 o 
   4  12   2      593.30      680.93     63.17 o 
   5  12   2      147.59      134.51     43.40 o 
  -8  13   2        0.10        8.55     24.41 o 
  -7  13   2       15.65      -11.48     24.15 o 
  -6  13   2      285.07      292.85     32.84 o 
  -5  13   2        1.71      -20.90     20.90 o 
  -4  13   2       24.26       17.03     22.58 o 
  -3  13   2      220.58      215.65     29.65 o 
  -2  13   2      390.94      309.22    145.47 o 
  -1  13   2      411.75      342.51     40.83 o 
   0  13   2      332.93      324.05     31.88 o 
   1  13   2      363.77      366.33     40.83 o 
   2  13   2       13.88      -36.10     36.10 o 
   3  13   2        0.26      -11.82     38.68 o 
  -7  14   2      578.22      543.88     41.89 o 
  -6  14   2      423.70      442.89     37.78 o 
  -5  14   2        2.16       -5.29     23.49 o 
  -4  14   2       71.68       33.47     47.06 o 
  -3  14   2      166.40      177.88     49.64 o 
  -2  14   2      558.80      503.88     48.35 o 
  -1  14   2      383.73      386.87     35.05 o 
   0  14   2        0.21      -22.85     22.85 o 
   1  14   2      784.63      829.41     70.69 o 
   2  14   2      579.85      550.50     62.96 o 
  -5  15   2       57.19       27.25     61.56 o 
  -4  15   2     1127.05     1140.88     87.02 o 
  -3  15   2       16.57       19.98     32.45 o 
  -2  15   2      232.93      208.86     42.54 o 
  -1  15   2       22.67       51.30     35.88 o 
   0 -15   3      141.95      158.49     63.92 o 
   1 -15   3        0.37       -9.00     32.12 o 
   2 -15   3      768.06      793.53     63.39 o 
   3 -15   3      470.05      514.19     53.07 o 
   4 -15   3       33.67       56.51     34.59 o 
   5 -15   3      188.22      200.91     43.83 o 
   6 -15   3      180.88      124.20     37.60 o 
  -2 -14   3      110.47       73.06     43.19 o 
  -1 -14   3      107.87      116.01     26.95 o 
   0 -14   3      326.30      326.27     32.46 o 
   1 -14   3       64.51      112.54     39.43 o 
   2 -14   3      959.00      947.59     61.67 o 
   3 -14   3      732.48      843.38     61.45 o 
   4 -14   3      179.30      184.58     39.75 o 
   5 -14   3       21.03       40.83     30.94 o 
   6 -14   3       18.98      -29.65     29.65 o 
   7 -14   3       41.93       15.04     33.09 o 
  -4 -13   3      322.26      379.90     45.98 o 
  -3 -13   3      130.94       81.30     32.12 o 
  -2 -13   3      193.10      172.77     35.02 o 
  -1 -13   3       38.42       48.58     29.76 o 
   0 -13   3      450.44      470.44     33.47 o 
   1 -13   3       16.67       56.30     30.30 o 
   2 -13   3      625.98      665.46     56.08 o 
   3 -13   3      531.08      579.94     50.28 o 
   4 -13   3      197.17      209.72     38.89 o 
   5 -13   3      362.56      344.23     44.91 o 
   6 -13   3        0.48        7.31     29.65 o 
   7 -13   3        3.96        4.30     29.87 o 
   8 -13   3        4.88       54.15     32.88 o 
   9 -13   3       18.79       15.69     32.02 o 
  -5 -12   3      858.42      828.47     41.56 o 
  -4 -12   3      441.86      414.24     31.67 o 
  -3 -12   3      182.26      222.66     26.52 o 
  -2 -12   3      132.12      145.20     19.01 o 
  -1 -12   3        5.75       16.27     16.83 o 
   0 -12   3      232.21      239.11     26.98 o 
   1 -12   3      240.10      191.88     35.02 o 
   2 -12   3      205.20      229.48     36.31 o 
   3 -12   3      788.41      670.83     54.79 o 
   4 -12   3        9.24       -2.58     29.65 o 
   5 -12   3      105.22      130.00     35.67 o 
   6 -12   3      209.15      132.79     34.16 o 
   7 -12   3        0.68      -10.74     27.93 o 
   8 -12   3      368.46      380.76     45.98 o 
   9 -12   3       81.60       78.86     33.09 o 
  -6 -11   3        0.79       41.78     26.18 o 
  -5 -11   3      874.39      902.05     49.53 o 
  -4 -11   3      549.92      657.34     60.16 o 
  -3 -11   3       25.88       18.54     16.79 o 
  -2 -11   3     1148.82     1078.42     42.54 o 
  -1 -11   3      487.70      543.35     24.88 o 
   0 -11   3       24.79       36.34     13.11 o 
   1 -11   3      140.95      160.85     19.98 o 
   2 -11   3        1.69       55.87     28.58 o 
   3 -11   3     1128.66      962.42     58.02 o 
   4 -11   3       45.32       -1.07     28.36 o 
   5 -11   3      161.56      108.51     32.88 o 
   6 -11   3      551.62      534.39     47.06 o 
   7 -11   3        0.05      -17.62     26.64 o 
   8 -11   3      234.23      177.70     38.03 o 
   9 -11   3       94.77       64.46     30.94 o 
  10 -11   3      320.58      331.12     44.26 o 
  -7 -10   3      352.47      358.19     45.12 o 
  -6 -10   3      154.30      227.55     37.60 o 
  -5 -10   3      618.59      622.91     49.74 o 
  -4 -10   3      231.34      230.61     49.53 o 
  -3 -10   3       39.76       35.49     16.19 o 
  -2 -10   3      358.69      379.00     20.66 o 
  -1 -10   3        6.78       14.45     12.65 o 
   0 -10   3      130.32      127.44     14.20 o 
   1 -10   3       31.32       -1.59     12.64 o 
   2 -10   3      490.96      490.75     20.98 o 
   3 -10   3     1445.66     1406.34     64.03 o 
   4 -10   3       98.46      123.55     32.02 o 
   5 -10   3       56.82       50.50     29.01 o 
   6 -10   3      385.21      362.28     40.18 o 
   7 -10   3       28.38       13.32     29.44 o 
   8 -10   3       29.96       64.68     29.01 o 
   9 -10   3      126.71       55.22     29.01 o 
  10 -10   3      180.28      219.82     40.18 o 
  -7  -9   3      720.69      775.69     56.30 o 
  -6  -9   3      226.94      280.84     38.03 o 
  -5  -9   3      756.32      766.67     53.29 o 
  -4  -9   3     1177.49     1122.88     42.43 o 
  -3  -9   3      281.33      258.49     18.80 o 
  -2  -9   3        1.19       12.49     12.78 o 
  -1  -9   3       31.08       33.31     12.71 o 
   0  -9   3        2.26        6.84     12.41 o 
   1  -9   3        1.18       -4.38     11.45 o 
   2  -9   3      250.23      260.02     14.53 o 
   3  -9   3     2050.18     2026.41     33.83 o 
   4  -9   3      591.69      545.41     26.81 o 
   5  -9   3       75.61       76.49     29.22 o 
   6  -9   3        9.30       10.96     27.29 o 
   7  -9   3       30.48       39.32     28.36 o 
   8  -9   3       41.56       93.90     30.51 o 
   9  -9   3        1.59      -25.78     25.78 o 
  10  -9   3       48.49       30.51     32.02 o 
  11  -9   3      502.18      406.11     48.13 o 
  -8  -8   3        0.47       24.90     52.86 o 
  -7  -8   3      109.31      145.90     34.38 o 
  -6  -8   3      289.53      263.86     36.10 o 
  -5  -8   3      148.93      153.85     30.73 o 
  -4  -8   3      115.65      114.94     19.54 o 
  -3  -8   3      638.59      624.60     27.39 o 
  -2  -8   3      789.54      814.49     22.50 o 
  -1  -8   3       67.58       82.20     11.90 o 
   0  -8   3      910.17      885.32     34.12 o 
   1  -8   3        9.14       11.13     12.75 o 
   2  -8   3       37.37       24.08     10.30 o 
   3  -8   3     2635.58     2589.32     38.78 o 
   4  -8   3     1774.33     1873.68     40.81 o 
   5  -8   3        0.34        2.04     16.76 o 
   6  -8   3       54.10       43.51     15.54 o 
   7  -8   3       27.65       10.10     24.93 o 
   8  -8   3       81.79       37.82     26.21 o 
   9  -8   3       11.88      -15.50     19.18 o 
  10  -8   3       11.05      -15.69     30.30 o 
  11  -8   3      452.15      379.25     48.56 o 
  -9  -7   3       16.16       44.66     50.92 o 
  -8  -7   3       22.60       24.15     42.54 o 
  -7  -7   3       20.73       12.05     41.15 o 
  -6  -7   3       65.55       70.57     22.81 o 
  -5  -7   3      959.82      866.58     49.42 o 
  -4  -7   3      128.80      177.09     20.36 o 
  -3  -7   3      575.65      573.58     39.33 o 
  -2  -7   3      177.31      199.67     13.07 o 
  -1  -7   3      288.86      282.44     12.83 o 
   0  -7   3      795.03      757.38     21.32 o 
   1  -7   3       26.69       17.41     10.03 o 
   2  -7   3      289.83      306.81     15.49 o 
   3  -7   3     2094.85     2104.45     33.14 o 
   4  -7   3      233.29      201.19     15.46 o 
   5  -7   3        2.15        4.42     12.87 o 
   6  -7   3      421.31      433.79     22.25 o 
   7  -7   3      424.59      424.92     26.86 o 
   8  -7   3       25.12       17.76     21.20 o 
   9  -7   3      239.92      242.16     38.25 o 
  10  -7   3      591.90      580.80     50.92 o 
  11  -7   3      920.96      897.10     63.39 o 
  -9  -6   3       17.61       55.83     44.91 o 
  -8  -6   3       35.67       37.58     24.13 o 
  -7  -6   3      799.86      787.89     38.31 o 
  -6  -6   3       61.55       61.93     28.58 o 
  -5  -6   3      290.39      274.07     24.73 o 
  -4  -6   3     1946.38     1924.95     47.36 o 
  -3  -6   3      335.80      330.22     20.18 o 
  -2  -6   3      696.99      667.50     20.90 o 
  -1  -6   3       12.80        9.93      9.30 o 
   0  -6   3      305.55      248.82     14.18 o 
   1  -6   3      612.59      697.17     18.88 o 
   2  -6   3       38.27       35.35      8.61 o 
   3  -6   3       11.96       18.81     11.09 o 
   4  -6   3      166.09      255.22     31.91 o 
   5  -6   3        0.17        6.05     23.64 o 
   6  -6   3      219.01      254.28     18.60 o 
   7  -6   3      356.69      348.37     19.52 o 
   8  -6   3        9.19       27.00     14.51 o 
   9  -6   3      138.70      141.21     24.00 o 
  10  -6   3      382.23      376.90     31.58 o 
  11  -6   3      546.40      541.09     38.35 o 
 -10  -5   3       13.19      106.83     38.68 o 
  -9  -5   3        9.96       37.90     30.40 o 
  -8  -5   3       56.57       67.03     34.06 o 
  -7  -5   3      526.31      519.06     35.67 o 
  -6  -5   3        1.70       -5.22     19.71 o 
  -5  -5   3     2287.40     2200.96     52.04 o 
  -4  -5   3       96.10      115.76     14.04 o 
  -3  -5   3      878.54      877.12     23.95 o 
  -2  -5   3      253.80      290.66     32.28 o 
  -1  -5   3      252.01      225.87     11.45 o 
   0  -5   3      287.55      269.17     13.67 o 
   1  -5   3      169.37      218.65     12.38 o 
   2  -5   3      115.32      116.95      9.57 o 
   3  -5   3       49.40      127.08     16.76 o 
   4  -5   3     2674.85     2695.05     49.27 o 
   5  -5   3       99.03      129.61     11.92 o 
   6  -5   3      139.49      160.37     17.73 o 
   7  -5   3      224.04      226.50     16.88 o 
   8  -5   3      138.30      157.52     16.17 o 
   9  -5   3       10.25        7.09     20.21 o 
  10  -5   3      119.12      120.45     24.99 o 
  11  -5   3      261.83      327.41     32.58 o 
 -10  -4   3      122.44      132.88     28.55 o 
  -9  -4   3      208.17      204.77     30.19 o 
  -8  -4   3        1.09       15.61     60.06 o 
  -7  -4   3      744.11      714.62     36.44 o 
  -6  -4   3      292.39      354.00     26.05 o 
  -5  -4   3     2815.34     2688.28     91.00 o 
  -4  -4   3     3797.60     3785.71     53.69 o 
  -3  -4   3        0.48       -3.08      9.36 o 
  -2  -4   3      142.00      170.53      9.35 o 
  -1  -4   3        5.58        0.51      5.01 o 
   0  -4   3       34.83       13.72     16.44 o 
   1  -4   3      420.57      495.10     29.55 o 
   2  -4   3     1790.91     1939.43     33.80 o 
   3  -4   3     2104.73     2077.49     32.25 o 
   4  -4   3      758.54      695.05     23.41 o 
   5  -4   3     1649.08     1754.02     39.20 o 
   6  -4   3      964.49     1015.21     38.76 o 
   7  -4   3      643.89      655.24     25.26 o 
   8  -4   3     1148.41     1121.49     41.14 o 
   9  -4   3       53.99       79.45     21.85 o 
  10  -4   3      881.50      772.35     39.83 o 
  11  -4   3       30.25       70.23     25.37 o 
 -10  -3   3      266.10      265.11     30.56 o 
  -9  -3   3       73.89       46.45     23.33 o 
  -8  -3   3       37.90       33.59     23.21 o 
  -7  -3   3      323.92      414.36     27.93 o 
  -6  -3   3        4.33       -7.31     16.93 o 
  -5  -3   3      167.48      149.72     17.28 o 
  -4  -3   3       19.18       36.33     10.43 o 
  -3  -3   3      225.00      206.25     11.86 o 
  -2  -3   3      864.52      889.47     16.77 o 
  -1  -3   3      347.09      311.08     12.98 o 
   0  -3   3      101.96      100.56     13.97 o 
   1  -3   3       16.26       13.04      8.19 o 
   2  -3   3      399.00      409.60     17.51 o 
   3  -3   3     5998.37     6101.80     73.90 o 
   4  -3   3      371.54      292.13     19.07 o 
   5  -3   3      226.39      223.64     15.90 o 
   6  -3   3      403.86      376.66     25.62 o 
   7  -3   3      950.64      897.72     26.45 o 
   8  -3   3      599.79      602.12     33.19 o 
   9  -3   3      421.39      463.95     31.28 o 
  10  -3   3      199.92      236.45     28.44 o 
  11  -3   3       60.52       84.29     41.79 o 
 -11  -2   3      943.46      901.03     46.19 o 
 -10  -2   3      179.00      193.72     27.96 o 
  -9  -2   3      198.96      206.38     26.34 o 
  -8  -2   3      331.02      375.52     28.23 o 
  -7  -2   3      114.72      106.22     20.88 o 
  -6  -2   3      690.91      629.08     31.12 o 
  -5  -2   3      613.66      550.36     41.04 o 
  -4  -2   3       20.52       49.05     10.19 o 
  -3  -2   3      739.80      776.17     18.83 o 
  -2  -2   3     5396.68     5667.01     57.53 o 
  -1  -2   3        2.30        0.31      5.34 o 
   0  -2   3       33.55       30.84      9.02 o 
   1  -2   3     1537.07     1475.60     22.09 o 
   2  -2   3      223.06      259.43     12.02 o 
   3  -2   3      182.21      177.36     17.08 o 
   4  -2   3     6991.29     7096.70    106.95 o 
   5  -2   3       43.93       53.69      9.17 o 
   6  -2   3     1215.84     1250.42     27.44 o 
   7  -2   3      398.16      433.85     26.74 o 
   8  -2   3      399.83      389.44     28.08 o 
   9  -2   3      189.47      177.38     28.69 o 
  10  -2   3       22.96       30.24     23.16 o 
  11  -2   3      424.80      409.45     34.18 o 
 -11  -1   3      537.21      554.18     38.16 o 
 -10  -1   3      141.99      106.83     32.55 o 
  -9  -1   3       98.14      134.44     24.14 o 
  -8  -1   3       10.69      -12.02     40.07 o 
  -7  -1   3        7.98       15.99     11.56 o 
  -6  -1   3       91.03       86.28     16.75 o 
  -5  -1   3        0.54        4.03     12.89 o 
  -4  -1   3     6621.97     6602.94     80.51 o 
  -3  -1   3     2031.88     2040.06     30.16 o 
  -2  -1   3      130.56      118.58      6.58 o 
  -1  -1   3      803.59      701.69     11.63 o 
   0  -1   3        4.02       -7.98      7.98 o 
   1  -1   3     1230.02     1186.43     17.34 o 
   2  -1   3     1804.80     1918.62     35.13 o 
   3  -1   3     1129.38      985.75     50.82 o 
   4  -1   3      995.88      953.07     28.29 o 
   5  -1   3        2.95       -6.19      6.96 o 
   6  -1   3      762.53      796.59     21.28 o 
   7  -1   3       25.64       50.07     18.68 o 
   8  -1   3      125.31      116.69     22.13 o 
   9  -1   3       24.19       29.63     21.93 o 
  10  -1   3      676.89      664.92     38.55 o 
  11  -1   3      651.70      711.17     42.06 o 
 -11   0   3      897.02      857.99     44.36 o 
 -10   0   3      154.74      195.08     29.22 o 
  -9   0   3      214.52      218.54     25.42 o 
  -8   0   3      203.18      202.49     23.52 o 
  -7   0   3      199.45      225.14     17.79 o 
  -6   0   3       17.17       15.67     10.09 o 
  -5   0   3      157.99      177.58     15.49 o 
  -4   0   3     1709.95     1555.72     27.28 o 
  -3   0   3     1629.08     1606.90     22.57 o 
  -2   0   3      723.66      763.12     15.68 o 
  -1   0   3      275.71      249.09     11.06 o 
   0   0   3      244.15      245.47     15.97 o 
   1   0   3      407.77      410.04     15.96 o 
   2   0   3      201.88      181.02     50.60 o 
   3   0   3      365.90      321.02     27.29 o 
   4   0   3     1759.63     1698.52     28.15 o 
   5   0   3      901.25      973.52     31.99 o 
   6   0   3      149.18      152.81     19.29 o 
   7   0   3      482.07      491.03     29.15 o 
   8   0   3     2216.80     2094.21     54.96 o 
   9   0   3      156.39      154.58     26.05 o 
  10   0   3      264.18      305.68     31.84 o 
  11   0   3       13.61       -6.70     27.29 o 
 -11   1   3      190.67      229.01     29.78 o 
 -10   1   3       96.00       95.12     24.66 o 
  -9   1   3      133.43      176.08     24.26 o 
  -8   1   3     1821.22     1789.84     37.67 o 
  -7   1   3        2.98        2.19      9.60 o 
  -6   1   3       66.09       88.84     13.58 o 
  -5   1   3       56.65       66.78      8.19 o 
  -4   1   3     4965.90     4936.34     54.50 o 
  -3   1   3      199.10      211.62      8.39 o 
  -2   1   3      195.04      218.19     13.75 o 
  -1   1   3      952.68      968.78     21.45 o 
   0   1   3        1.02        1.80      8.98 o 
   1   1   3      159.06      177.30      9.41 o 
   2   1   3       53.63       64.89     15.26 o 
   3   1   3      148.34      157.84     14.04 o 
   4   1   3     2511.60     2387.04     48.38 o 
   5   1   3     1836.15     1881.06     81.97 o 
   6   1   3       78.11       58.26     18.72 o 
   7   1   3      424.12      437.44     28.60 o 
   8   1   3      149.22      168.38     24.29 o 
   9   1   3     1430.63     1271.50     47.78 o 
  10   1   3      328.36      286.39     31.95 o 
  11   1   3      245.63      266.88     34.60 o 
 -11   2   3       16.34       12.51     24.02 o 
 -10   2   3      929.45      873.02     57.26 o 
  -9   2   3      150.75      171.89     36.42 o 
  -8   2   3        2.32        6.18     10.84 o 
  -7   2   3     1688.91     1661.17     30.22 o 
  -6   2   3      178.65      177.54     11.55 o 
  -5   2   3      175.03      193.31     12.05 o 
  -4   2   3     2825.49     2774.86     39.87 o 
  -3   2   3     1514.77     1395.99     19.87 o 
  -2   2   3       24.35       15.97      5.25 o 
  -1   2   3       10.08       10.62      5.39 o 
   0   2   3       11.19        7.37      6.98 o 
   1   2   3       22.45       57.15      7.65 o 
   2   2   3       95.29      107.39      6.80 o 
   3   2   3      127.12      136.42     15.26 o 
   4   2   3     3565.69     3337.74     62.34 o 
   5   2   3       19.39       16.20     16.41 o 
   6   2   3        7.24       -0.18     18.67 o 
   7   2   3      875.03      846.76     76.60 o 
   8   2   3      388.11      404.84     30.74 o 
   9   2   3      184.44      141.89     27.96 o 
  10   2   3        7.04       13.91     34.16 o 
 -11   3   3     1052.38     1045.48     45.64 o 
 -10   3   3        8.84       -1.15     21.26 o 
  -9   3   3       18.66       -2.59     19.29 o 
  -8   3   3      277.30      296.38     15.91 o 
  -7   3   3      163.07      172.04     13.00 o 
  -6   3   3     1611.03     1640.47     32.88 o 
  -5   3   3      452.00      514.19     25.60 o 
  -4   3   3     1848.69     1885.02     30.21 o 
  -3   3   3      189.07      176.50     13.33 o 
  -2   3   3      407.36      454.15     10.93 o 
  -1   3   3       86.91      122.08      8.92 o 
   0   3   3       13.46       25.12      9.67 o 
   1   3   3      172.11      156.01      9.12 o 
   2   3   3       43.70       52.97      6.73 o 
   3   3   3      212.74      240.40     10.64 o 
   4   3   3     2653.09     2686.33     91.32 o 
   5   3   3      720.48      676.37     55.11 o 
   6   3   3     1059.50     1034.59     42.15 o 
   7   3   3     1506.60     1483.00     48.55 o 
   8   3   3      573.59      594.76     36.22 o 
   9   3   3       11.03       39.69     25.50 o 
  10   3   3       17.91       35.47     28.29 o 
 -11   4   3      213.51      320.59     44.05 o 
 -10   4   3       23.85       35.02     30.73 o 
  -9   4   3     1130.68     1128.07     32.90 o 
  -8   4   3      119.93      123.36     15.05 o 
  -7   4   3     2646.80     2663.54     65.86 o 
  -6   4   3       52.80       71.28     14.93 o 
  -5   4   3      275.67      297.79     25.68 o 
  -4   4   3     1641.33     1622.37     27.11 o 
  -3   4   3     2223.07     2166.91     25.75 o 
  -2   4   3      553.73      606.55     14.41 o 
  -1   4   3      277.78      251.88     12.62 o 
   0   4   3     1048.64     1047.44     26.97 o 
   1   4   3     4286.18     4458.03     58.68 o 
   2   4   3      340.27      313.86     14.84 o 
   3   4   3      517.40      524.70     15.94 o 
   4   4   3     2556.22     2587.75     61.35 o 
   5   4   3     1495.06     1477.60     46.89 o 
   6   4   3      191.62      212.29     26.42 o 
   7   4   3      213.46      226.88     27.31 o 
   8   4   3        1.40       -0.38     24.42 o 
   9   4   3      138.49      154.96     65.00 o 
  10   4   3       37.20       10.09     52.97 o 
 -11   5   3      137.89      134.30     37.82 o 
 -10   5   3      390.06      397.52     42.97 o 
  -9   5   3        8.57       16.91     14.09 o 
  -8   5   3      608.92      578.46     34.00 o 
  -7   5   3       31.40       56.06     16.94 o 
  -6   5   3       52.26       67.81     30.30 o 
  -5   5   3     2160.11     2241.02     35.19 o 
  -4   5   3     1753.19     1733.88     27.44 o 
  -3   5   3      862.50      813.88     28.47 o 
  -2   5   3     1381.85     1503.96     36.53 o 
   0   5   3     1094.20     1087.24     29.78 o 
   1   5   3      324.97      381.97     17.13 o 
   2   5   3     1236.09     1243.68     37.07 o 
   3   5   3      278.98      285.23     15.93 o 
   4   5   3     2047.35     1969.93     82.83 o 
   5   5   3     4393.56     4281.84     84.21 o 
   6   5   3       60.98       60.18     24.00 o 
   7   5   3        3.42       15.96     26.11 o 
   8   5   3        7.96       16.35     25.61 o 
   9   5   3       48.46       39.23     28.55 o 
 -11   6   3      548.24      621.63     53.72 o 
 -10   6   3      256.25      268.07     26.76 o 
  -9   6   3       12.36       13.53     18.37 o 
  -8   6   3       67.11       66.40     18.27 o 
  -7   6   3      204.26      186.35     21.50 o 
  -6   6   3        7.59      -15.65     15.65 o 
  -5   6   3        0.45       -0.13      6.94 o 
  -4   6   3     1252.05     1219.35     37.07 o 
  -3   6   3     1161.05     1067.95     34.06 o 
  -2   6   3      688.18      782.44     30.08 o 
  -1   6   3     1365.37     1307.50     48.35 o 
   0   6   3      201.79      204.39     17.62 o 
   1   6   3      247.40      241.83     15.22 o 
   2   6   3      227.91      257.34     14.09 o 
   3   6   3      137.72      144.73     12.31 o 
   4   6   3      681.47      670.83     54.58 o 
   5   6   3     2584.45     2473.74     62.07 o 
   6   6   3        3.81       -4.81     23.64 o 
   7   6   3      594.90      646.30     73.16 o 
   8   6   3       48.45       44.49     28.26 o 
   9   6   3       16.34       -4.87     45.12 o 
 -11   7   3        4.37      -13.97     31.16 o 
 -10   7   3       27.30       23.56     21.11 o 
  -9   7   3      474.14      441.66     28.94 o 
  -8   7   3      184.91      161.66     21.72 o 
  -7   7   3     1294.10     1207.07     43.15 o 
  -6   7   3      247.94      261.67     24.17 o 
  -5   7   3        0.26        5.24     15.86 o 
  -4   7   3      190.31      162.18     18.60 o 
  -3   7   3     5839.71     5686.93     97.45 o 
  -2   7   3       40.09       24.62     13.92 o 
  -1   7   3      350.10      303.99     27.72 o 
   0   7   3     1480.33     1427.31     37.76 o 
   1   7   3      956.97     1008.02     27.49 o 
   2   7   3       64.89       79.82     13.64 o 
   3   7   3      666.50      588.77     28.14 o 
   4   7   3       90.51       94.11     34.81 o 
   5   7   3      871.84      733.36     54.15 o 
   6   7   3        4.04        6.66     32.23 o 
   7   7   3      500.82      449.99     51.35 o 
   8   7   3       49.37       54.08     27.78 o 
 -11   8   3      770.19      787.94     61.67 o 
 -10   8   3       44.29       57.59     32.34 o 
  -9   8   3      205.45      173.94     51.57 o 
  -8   8   3        2.88       -9.67     19.60 o 
  -7   8   3      122.08      122.87     22.88 o 
  -6   8   3      603.41      612.93     35.76 o 
  -5   8   3      122.16      129.06     20.74 o 
  -4   8   3       59.33       48.97     23.96 o 
  -3   8   3     3451.59     3357.65     68.29 o 
  -2   8   3     1175.02     1133.53     38.44 o 
  -1   8   3       73.13       86.53     17.44 o 
   0   8   3     1332.80     1295.08     38.87 o 
   1   8   3       28.50       28.04     14.57 o 
   2   8   3      551.39      604.49     37.34 o 
   3   8   3        1.18       -9.45     31.80 o 
   4   8   3      241.01      262.79     40.18 o 
   5   8   3      639.74      717.46     57.16 o 
   6   8   3       38.81       55.22     36.31 o 
   7   8   3      401.31      457.89     51.14 o 
   8   8   3      262.48      312.00     50.07 o 
 -10   9   3       44.78       65.29     24.92 o 
  -9   9   3      606.07      597.02     35.17 o 
  -8   9   3      669.49      641.90     36.90 o 
  -7   9   3      251.17      202.22     25.22 o 
  -6   9   3     1738.04     1736.02     50.96 o 
  -5   9   3       42.41       50.01     20.66 o 
  -4   9   3     3501.21     3486.30     89.82 o 
  -3   9   3      813.31      783.21     58.55 o 
  -2   9   3       51.40       39.74     18.86 o 
  -1   9   3      320.84      315.34     24.21 o 
   0   9   3       15.26        2.72     17.50 o 
   1   9   3      363.40      382.62     21.41 o 
   2   9   3      958.44     1001.32     31.90 o 
   3   9   3      262.24      246.89     41.47 o 
   4   9   3     1105.92     1124.65     67.69 o 
   5   9   3      936.26      893.44     62.96 o 
   6   9   3        2.34        9.67     38.25 o 
   7   9   3      294.58      161.58     40.61 o 
 -10  10   3      132.12       79.26     45.66 o 
  -9  10   3       80.94       63.24     44.91 o 
  -8  10   3       57.06       41.18     23.56 o 
  -7  10   3      142.77      138.05     25.29 o 
  -6  10   3      347.01      344.27     28.78 o 
  -5  10   3        1.07       18.19     20.84 o 
  -4  10   3     1786.32     1727.03     51.27 o 
  -3  10   3     2240.90     2255.72     56.98 o 
  -2  10   3      396.75      361.80     78.97 o 
  -1  10   3      345.36      373.02     27.07 o 
   0  10   3       70.90       67.59     17.75 o 
   1  10   3       24.47       33.94     16.16 o 
   2  10   3      438.42      455.07     31.10 o 
   3  10   3       68.59       39.11     38.25 o 
   4  10   3      310.97      317.37     48.56 o 
   5  10   3      999.05      986.70     68.33 o 
   6  10   3      454.00      503.45     56.73 o 
 -10  11   3      400.16      398.90     36.49 o 
  -9  11   3        0.07      -11.79     31.80 o 
  -8  11   3       39.72       82.79     58.12 o 
  -7  11   3      101.50       95.27     25.96 o 
  -6  11   3        9.92       12.97     23.06 o 
  -5  11   3        2.17        3.11     22.09 o 
  -4  11   3       14.44       13.47     25.46 o 
  -3  11   3      695.13      689.34     43.40 o 
  -1  11   3      234.94      242.01     32.02 o 
   0  11   3     1567.95     1603.40     41.38 o 
   1  11   3        1.96       -7.72     25.27 o 
   2  11   3     1125.26      974.88     68.33 o 
   3  11   3        2.13       50.28     40.40 o 
   4  11   3     1576.49     1537.20     80.58 o 
   5  11   3      178.28      196.61     48.56 o 
  -9  12   3       30.32       20.03     26.89 o 
  -8  12   3       25.99       16.29     24.01 o 
  -7  12   3       33.52       22.24     23.19 o 
  -6  12   3      258.59      220.31     29.85 o 
  -5  12   3      192.71      228.49     29.57 o 
  -4  12   3      332.50      372.85     31.95 o 
  -3  12   3      785.64      822.64     42.91 o 
  -2  12   3      402.47      184.15     36.10 o 
  -1  12   3        1.78      -15.76     20.80 o 
   0  12   3      510.99      467.44     32.23 o 
   1  12   3      221.68      250.34     28.50 o 
   2  12   3      536.66      510.32     56.94 o 
   3  12   3      194.07      143.11     42.76 o 
   4  12   3      324.57      359.27     56.08 o 
  -8  13   3       44.94       46.09     26.59 o 
  -7  13   3        2.41       22.20     24.53 o 
  -6  13   3      157.55      185.58     34.92 o 
  -5  13   3      171.27      120.12     44.91 o 
  -4  13   3       16.54       -3.62     23.42 o 
  -3  13   3     1646.41     1557.52    109.69 o 
  -2  13   3     1354.92     1422.10     51.88 o 
  -1  13   3      169.64      139.35     26.07 o 
   0  13   3      253.70      240.49     32.66 o 
   1  13   3      189.08      293.09     54.36 o 
   2  13   3      277.50      261.07     52.00 o 
   3  13   3       43.75       35.24     42.12 o 
  -7  14   3      107.68       70.02     28.14 o 
  -6  14   3       50.62       27.53     28.79 o 
  -5  14   3      117.06      148.75     30.16 o 
  -4  14   3       17.98       32.12     27.61 o 
  -3  14   3      498.49      552.50     38.65 o 
  -2  14   3     1779.96     1778.31     59.98 o 
  -1  14   3        2.47        4.52     24.72 o 
   0  14   3       90.16       82.69     26.67 o 
   1  14   3       42.08      -42.54     42.54 o 
  -4  15   3       42.56        3.06     30.51 o 
  -3  15   3      517.97      527.30     54.79 o 
  -2  15   3      178.56      141.17     38.89 o 
  -1  15   3      103.09       84.23     29.64 o 
   0 -15   4       53.58       61.02     36.53 o 
   1 -15   4      141.97      234.86     44.91 o 
   2 -15   4      393.71      420.29     50.71 o 
   3 -15   4      124.98      174.91     42.33 o 
   4 -15   4      492.50      461.12     53.29 o 
   5 -15   4       42.28       48.99     34.81 o 
   6 -15   4      171.88       80.58     36.74 o 
  -2 -14   4      371.86      373.02     45.55 o 
  -1 -14   4      258.68      205.42     40.61 o 
   0 -14   4       44.17       25.36     32.23 o 
   1 -14   4       92.90      120.11     68.87 o 
   2 -14   4       27.12       91.75     36.53 o 
   3 -14   4      112.91      103.14     33.74 o 
   4 -14   4       23.04       46.84     32.23 o 
   5 -14   4      379.22      411.91     48.56 o 
   6 -14   4      700.14      818.24     63.82 o 
   7 -14   4      257.25      319.73     47.49 o 
  -4 -13   4      109.03       46.20     36.53 o 
  -3 -13   4      118.87      128.06     34.81 o 
  -2 -13   4      267.06      257.93     26.56 o 
  -1 -13   4     1155.79     1185.33     47.09 o 
   0 -13   4      228.53      242.91     29.06 o 
   1 -13   4      134.48       87.24     32.66 o 
   2 -13   4      539.64      536.75     48.78 o 
   3 -13   4       84.38        3.87     30.30 o 
   4 -13   4       13.02       26.86     30.30 o 
   5 -13   4      192.48      237.01     41.69 o 
   6 -13   4      733.45      823.61     62.31 o 
   7 -13   4      392.24      394.72     47.70 o 
   8 -13   4       93.19      159.87     40.18 o 
  -5 -12   4      175.30      233.14     42.76 o 
  -4 -12   4      344.71      380.54     43.62 o 
  -3 -12   4      210.23      181.35     34.81 o 
  -2 -12   4      917.50     1000.37     33.32 o 
  -1 -12   4      979.94     1025.51     28.12 o 
   0 -12   4       67.47       63.59     14.60 o 
   1 -12   4      203.32      174.69     35.67 o 
   2 -12   4        0.84       31.59     31.16 o 
   3 -12   4      141.25       85.73     32.45 o 
   4 -12   4       73.64       59.52     30.51 o 
   5 -12   4      238.30      242.59     39.54 o 
   6 -12   4      865.08      918.15     62.96 o 
   7 -12   4     1308.80     1339.52     71.98 o 
   8 -12   4        4.92       13.32     30.51 o 
   9 -12   4       16.82       50.71     32.45 o 
  -6 -11   4       94.56       63.60     28.36 o 
  -5 -11   4       15.48        1.93     34.38 o 
  -4 -11   4       30.32       46.09     24.39 o 
  -3 -11   4      471.63      501.05     24.92 o 
  -2 -11   4        8.54       15.89     15.66 o 
  -1 -11   4     1622.89     1620.48     32.05 o 
   0 -11   4      312.64      336.10     17.51 o 
   1 -11   4        2.42       21.50     20.66 o 
   2 -11   4       50.97       87.48     34.38 o 
   3 -11   4     1562.39     1490.15     69.19 o 
   4 -11   4      618.81      597.56     52.21 o 
   5 -11   4      421.62      419.86     42.76 o 
   6 -11   4      850.05      786.44     59.30 o 
   7 -11   4     1068.92     1234.45     67.26 o 
   8 -11   4      148.36      108.08     32.23 o 
   9 -11   4      239.45      203.06     40.40 o 
  10 -11   4       35.01       90.89     35.02 o 
  -7 -10   4      189.97      163.95     44.69 o 
  -6 -10   4      556.14      572.64     49.42 o 
  -5 -10   4       67.80       36.38     31.91 o 
  -4 -10   4      808.62      886.77     46.09 o 
  -3 -10   4        1.04       24.85     17.71 o 
  -2 -10   4        3.19       12.08     13.52 o 
  -1 -10   4     1995.72     2002.14     34.62 o 
   0 -10   4      342.09      334.24     17.19 o 
   1 -10   4       18.05       24.33     13.97 o 
   2 -10   4      438.67      463.21     22.68 o 
   3 -10   4      140.74      136.36     18.36 o 
   4 -10   4     1079.38      978.75     57.80 o 
   5 -10   4      371.13      372.38     39.32 o 
   6 -10   4      870.46      949.09     59.73 o 
   7 -10   4      853.23      969.72     60.59 o 
   8 -10   4       15.50       15.47     27.72 o 
   9 -10   4      304.98      289.43     39.97 o 
  -7  -9   4      151.67      180.41     26.93 o 
  -6  -9   4        2.68       37.09     30.83 o 
  -5  -9   4      111.04       94.78     43.30 o 
  -4  -9   4        0.87       -8.83     17.67 o 
  -3  -9   4       86.09       79.02     14.10 o 
  -2  -9   4      445.04      438.18     18.39 o 
  -1  -9   4      316.66      310.87     17.60 o 
   0  -9   4       53.75       49.42     14.46 o 
   1  -9   4      498.16      520.86     20.83 o 
   2  -9   4      971.94      991.05     32.10 o 
   3  -9   4       41.53       40.34     12.23 o 
   4  -9   4       11.63        6.12     14.98 o 
   5  -9   4      210.59      223.90     19.76 o 
   6  -9   4        7.06      -26.64     26.64 o 
   7  -9   4     2208.73     2146.37     80.15 o 
   8  -9   4      233.54      211.44     34.16 o 
   9  -9   4       40.82       62.11     19.54 o 
  10  -9   4      102.41      128.28     33.95 o 
  11  -9   4       47.25       21.49     37.17 o 
  -8  -8   4      334.51      363.14     42.54 o 
  -7  -8   4      302.48      364.64     39.75 o 
  -6  -8   4       14.09       -6.45     26.64 o 
  -5  -8   4        0.31        1.38     18.20 o 
  -4  -8   4      608.44      576.35     25.16 o 
  -3  -8   4      356.39      340.09     17.02 o 
  -2  -8   4       30.12       41.77     12.23 o 
  -1  -8   4      642.67      643.47     20.83 o 
   0  -8   4     1079.74     1031.17     36.41 o 
   1  -8   4       46.24       52.98     15.42 o 
   2  -8   4     1111.68     1100.93     40.94 o 
   3  -8   4        7.31        2.54     10.89 o 
   4  -8   4      516.83      511.55     34.81 o 
   5  -8   4      464.21      465.12     26.35 o 
   6  -8   4      829.67      901.56     34.64 o 
   7  -8   4     1086.42     1109.35     36.29 o 
   8  -8   4      224.45      210.68     23.29 o 
   9  -8   4       83.39       56.08     27.29 o 
  10  -8   4      114.15      135.80     37.82 o 
  11  -8   4      105.35       79.07     38.68 o 
  -9  -7   4       29.13      125.06     37.39 o 
  -8  -7   4      680.43      715.04     83.26 o 
  -7  -7   4      700.01      726.25     38.09 o 
  -6  -7   4      208.81      187.06     24.42 o 
  -5  -7   4     1110.03     1055.46     50.92 o 
  -4  -7   4     1084.94     1015.40     29.64 o 
  -3  -7   4      171.27      161.60     47.81 o 
  -2  -7   4        1.61       -1.31     11.61 o 
  -1  -7   4     4124.11     4122.26     55.51 o 
   0  -7   4     3180.36     3016.31    105.18 o 
   1  -7   4        0.41       -9.54      9.54 o 
   2  -7   4      450.70      437.70     17.74 o 
   3  -7   4      106.32      115.86     11.93 o 
   4  -7   4       12.80        8.01     13.70 o 
   5  -7   4       39.19       63.81     14.96 o 
   6  -7   4       83.00       80.09     17.50 o 
   7  -7   4      536.36      511.48     30.72 o 
   8  -7   4      182.23      161.44     35.06 o 
   9  -7   4        4.44       30.02     19.60 o 
  10  -7   4       48.37      122.05     36.31 o 
  11  -7   4      103.77      136.44     39.11 o 
  -9  -6   4      433.13      459.28     35.85 o 
  -8  -6   4      210.18      194.16     27.36 o 
  -7  -6   4      450.64      462.04     30.61 o 
  -6  -6   4       10.39       -6.53     19.08 o 
  -5  -6   4      704.47      663.99     37.39 o 
  -4  -6   4     1049.48     1005.21     32.54 o 
  -3  -6   4      796.04      779.73     24.01 o 
  -2  -6   4      234.20      229.29     16.73 o 
  -1  -6   4     2666.31     2570.43     45.96 o 
   0  -6   4     1072.48     1044.91     26.96 o 
   1  -6   4      981.48     1051.92     26.81 o 
   2  -6   4      131.96      110.18     13.71 o 
   3  -6   4        2.23       -9.15      9.15 o 
   4  -6   4     1043.18     1033.69     32.16 o 
   5  -6   4      627.69      622.27     29.54 o 
   6  -6   4      110.33      143.82     18.26 o 
   7  -6   4      268.36      272.65     16.08 o 
   8  -6   4      570.11      551.80     48.24 o 
   9  -6   4       32.18       34.15     21.41 o 
  10  -6   4       27.83       64.12     23.93 o 
  11  -6   4      290.81      251.62     35.67 o 
  -9  -5   4      530.40      526.29     35.51 o 
  -8  -5   4      981.14     1017.97     43.40 o 
  -7  -5   4      725.22      716.44     37.12 o 
  -6  -5   4      619.86      615.86     32.38 o 
  -5  -5   4      174.35      192.06     21.32 o 
  -4  -5   4       37.50       49.44     12.52 o 
  -3  -5   4     1657.91     1604.21     26.47 o 
  -2  -5   4        0.29       -0.72      8.70 o 
  -1  -5   4     1803.49     1718.63     46.09 o 
   0  -5   4     1313.90     1288.70     28.92 o 
   1  -5   4      434.78      475.89     20.65 o 
   2  -5   4      475.16      523.72     20.95 o 
   3  -5   4      741.96      654.06     25.14 o 
   4  -5   4      510.50      500.37     26.15 o 
   5  -5   4     1118.06     1177.38     42.12 o 
   6  -5   4      649.00      606.99     20.45 o 
   7  -5   4     1135.61     1025.69     69.94 o 
   8  -5   4     3129.84     3137.47     83.16 o 
   9  -5   4        6.47       19.66     29.33 o 
  10  -5   4      422.58      433.30     32.85 o 
  11  -5   4       18.12      -10.95     44.91 o 
 -10  -4   4      363.84      410.75     34.44 o 
  -9  -4   4      161.54      169.52     26.52 o 
  -8  -4   4      792.20      727.82     43.94 o 
  -7  -4   4      461.21      457.78     85.30 o 
  -6  -4   4      403.79      428.61     26.51 o 
  -5  -4   4      149.78      171.94     15.71 o 
  -4  -4   4      630.99      619.91     22.88 o 
  -3  -4   4       27.91       16.77      8.17 o 
  -2  -4   4      250.61      283.83     12.06 o 
  -1  -4   4     1156.94     1083.72     23.02 o 
   0  -4   4     1669.00     1500.67     43.62 o 
   1  -4   4        9.88       12.71     10.31 o 
   2  -4   4     1766.84     1916.55     35.70 o 
   3  -4   4      372.78      381.98     17.71 o 
   4  -4   4       65.39       54.09      9.27 o 
   5  -4   4      247.17      220.58     13.78 o 
   6  -4   4      236.23      236.16     15.30 o 
   7  -4   4      484.94      429.37     32.96 o 
   8  -4   4     2499.63     2404.42     64.89 o 
   9  -4   4      139.17      118.21     46.41 o 
  10  -4   4      287.83      298.31     29.92 o 
  11  -4   4       87.06      103.30     29.22 o 
 -10  -3   4      375.92      385.00     32.95 o 
  -9  -3   4      116.27      119.12     24.65 o 
  -8  -3   4      541.49      556.03     31.69 o 
  -7  -3   4      257.95      283.67     24.05 o 
  -6  -3   4       52.13       84.79     18.48 o 
  -5  -3   4      104.54       97.75     13.42 o 
  -4  -3   4      366.13      398.37     25.73 o 
  -3  -3   4       45.22       21.87      7.68 o 
  -2  -3   4        2.84       -1.00      6.73 o 
  -1  -3   4     2102.16     2033.74     28.35 o 
   0  -3   4       27.64       79.87     11.50 o 
   1  -3   4      230.97      248.39     18.91 o 
   2  -3   4       72.51       81.52      7.82 o 
   3  -3   4     7134.72     7278.72     86.64 o 
   4  -3   4     2523.54     2666.96     40.58 o 
   5  -3   4      141.64      121.51     11.60 o 
   6  -3   4        5.04       -4.23     16.55 o 
   7  -3   4      311.71      308.42     16.77 o 
   8  -3   4      374.43      402.39     28.53 o 
   9  -3   4       47.85       76.26     22.24 o 
  10  -3   4       60.74       81.11     29.65 o 
  11  -3   4       41.72       36.47     25.35 o 
 -11  -2   4      428.72      520.80     37.79 o 
 -10  -2   4      517.52      526.17     34.76 o 
  -9  -2   4      183.15      209.32     26.24 o 
  -8  -2   4     2337.35     2239.80     55.18 o 
  -7  -2   4      522.98      557.01     30.69 o 
  -6  -2   4      284.74      293.51     21.17 o 
  -5  -2   4        6.47       -3.50     10.82 o 
  -4  -2   4      679.05      747.39     20.65 o 
  -3  -2   4      299.92      291.31     11.96 o 
  -2  -2   4     2255.40     2316.78     27.28 o 
  -1  -2   4     1450.10     1319.74     19.70 o 
   0  -2   4    13223.18    13308.55    174.99 o 
   1  -2   4      146.47      155.88      6.42 o 
   2  -2   4      126.07      136.11      8.63 o 
   3  -2   4     1233.80     1226.80     33.84 o 
   4  -2   4        5.91       11.09      8.51 o 
   5  -2   4     1585.34     1631.27     36.46 o 
   6  -2   4       34.81       34.88     10.34 o 
   7  -2   4      688.93      630.90     33.40 o 
   8  -2   4      462.10      485.76     30.33 o 
   9  -2   4       17.13       29.65     21.73 o 
  10  -2   4      137.54      113.72     25.90 o 
  11  -2   4        8.77       75.81     26.57 o 
 -11  -1   4        2.37       60.44     48.24 o 
 -10  -1   4      341.07      371.44     37.50 o 
  -9  -1   4        1.42       34.05     21.17 o 
  -8  -1   4     1816.59     1751.31     61.99 o 
  -7  -1   4      282.67      289.40     23.53 o 
  -6  -1   4       56.29       82.95     16.64 o 
  -5  -1   4      252.83      310.31     15.03 o 
  -4  -1   4      268.04      306.61     21.93 o 
  -3  -1   4      640.51      607.03     14.34 o 
  -2  -1   4        1.35        7.10      5.10 o 
  -1  -1   4     3981.54     3964.53     58.64 o 
   0  -1   4    11075.34    11243.68    108.42 o 
   1  -1   4     2827.75     2869.37     31.93 o 
   2  -1   4      445.02      436.99     16.83 o 
   3  -1   4       17.19        2.18     10.64 o 
   4  -1   4     2021.13     2123.79     43.69 o 
   5  -1   4       11.83       16.68      7.48 o 
   6  -1   4      460.79      461.53     17.64 o 
   7  -1   4      171.97      163.74     22.88 o 
   8  -1   4      513.62      495.80     49.74 o 
   9  -1   4      166.22      194.13     26.24 o 
  10  -1   4      228.17      247.41     29.61 o 
  11  -1   4      505.77      508.91     38.35 o 
 -11   0   4        2.58       15.28     24.81 o 
 -10   0   4      413.15      454.50     32.81 o 
  -9   0   4      196.19      215.47     42.76 o 
  -8   0   4      175.78      202.20     22.87 o 
  -7   0   4      126.41      102.31     14.19 o 
  -6   0   4       66.51       57.66     15.29 o 
  -5   0   4     1297.45     1295.67     26.74 o 
  -4   0   4       95.79      116.07      8.66 o 
  -3   0   4     2784.84     2705.57     36.27 o 
  -2   0   4     1295.95     1220.40     25.70 o 
  -1   0   4     3696.06     3730.71     54.83 o 
   0   0   4     9822.35     9912.82    108.58 o 
   1   0   4      177.45      182.73     10.51 o 
   2   0   4      217.48      235.70     13.52 o 
   3   0   4     1559.56     1649.43     36.14 o 
   4   0   4     2980.32     3201.39     80.36 o 
   5   0   4       98.31       95.83      8.19 o 
   6   0   4       20.36       37.78     17.50 o 
   7   0   4       77.85       42.39     21.70 o 
   8   0   4      700.80      772.78     38.33 o 
   9   0   4     1257.69     1172.93     58.02 o 
  10   0   4       12.42       14.13     32.12 o 
  11   0   4      826.24      834.65     46.81 o 
 -11   1   4      134.09      185.28     29.65 o 
 -10   1   4      386.50      417.72     40.18 o 
  -9   1   4       46.59       53.57     21.03 o 
  -8   1   4      864.35      831.37     28.23 o 
  -7   1   4     1336.28     1263.08     31.76 o 
  -6   1   4       35.96       46.91      9.77 o 
  -5   1   4      394.45      394.11     13.85 o 
  -4   1   4      152.04      162.65      9.27 o 
  -3   1   4      331.65      293.06     13.06 o 
  -2   1   4      178.46      173.27      9.16 o 
  -1   1   4      170.74      191.27      9.24 o 
   0   1   4     5521.39     5315.63     72.86 o 
   1   1   4      218.27      207.00     13.15 o 
   2   1   4       27.66       58.99     14.29 o 
   3   1   4       22.23        0.23      7.63 o 
   4   1   4       96.21       91.86     15.23 o 
   5   1   4      402.65      431.34     24.35 o 
   6   1   4      691.25      707.02     35.89 o 
   7   1   4     3739.82     3467.05     72.83 o 
   8   1   4     1200.07     1090.61     42.89 o 
   9   1   4     1101.27     1114.19     46.71 o 
  10   1   4      305.66      315.14     32.79 o 
  11   1   4      231.67      262.33     50.60 o 
 -11   2   4      272.06      275.18     30.99 o 
 -10   2   4      315.62      369.31     30.38 o 
  -9   2   4      112.56      112.74     22.41 o 
  -8   2   4     1307.88     1285.68     28.74 o 
  -7   2   4     1119.14     1009.70     25.56 o 
  -6   2   4      164.93      171.52     13.86 o 
  -5   2   4     1242.04     1229.73     21.97 o 
  -4   2   4        4.09        5.11      6.72 o 
  -3   2   4      463.80      438.26     15.07 o 
  -2   2   4      162.13      163.27     12.16 o 
  -1   2   4       87.95       98.49      9.29 o 
   0   2   4     4851.32     4846.27     73.42 o 
   1   2   4     2598.86     2536.58     45.95 o 
   2   2   4      539.76      698.78     23.27 o 
   3   2   4       32.93       59.49     10.53 o 
   4   2   4      551.42      539.37     28.26 o 
   5   2   4      166.85      162.92     20.40 o 
   6   2   4        4.21        3.73     26.64 o 
   7   2   4       51.34       39.78     22.99 o 
   8   2   4      889.88      847.94     68.54 o 
   9   2   4      175.78      194.11     28.93 o 
  10   2   4      102.74       94.32     34.38 o 
 -11   3   4      260.82      321.85     31.28 o 
 -10   3   4      149.16      190.78     53.50 o 
  -9   3   4      245.31      235.13     16.24 o 
  -8   3   4     3096.22     3024.48     45.09 o 
  -7   3   4      439.12      425.95     30.30 o 
  -6   3   4      188.24      209.18     18.27 o 
  -5   3   4      412.90      410.44     16.35 o 
  -4   3   4     1414.80     1552.58     27.82 o 
  -3   3   4     2379.19     2442.07     29.96 o 
  -2   3   4      637.10      767.39     14.53 o 
  -1   3   4      114.02      116.78      8.74 o 
   0   3   4     5967.19     5832.77     71.52 o 
   1   3   4     3033.89     3053.77     43.41 o 
   2   3   4      875.14      845.25     20.31 o 
   3   3   4      247.20      238.62     11.72 o 
   4   3   4      379.88      352.72     23.74 o 
   5   3   4     1391.17     1318.41     44.05 o 
   6   3   4       94.92      133.57     24.11 o 
   7   3   4      176.20      187.62     28.79 o 
   8   3   4      237.70      236.36     35.02 o 
   9   3   4      108.96      106.88     27.72 o 
  10   3   4        1.22        7.12     28.34 o 
 -11   4   4      163.17      176.84     39.97 o 
 -10   4   4      544.70      643.54     51.78 o 
  -9   4   4        1.15      -13.18     13.77 o 
  -8   4   4      433.24      452.78     26.54 o 
  -7   4   4     2098.43     2035.67     50.75 o 
  -6   4   4       24.14        9.76     10.17 o 
  -5   4   4        6.58        6.96      8.58 o 
  -4   4   4      149.14      208.00     11.54 o 
  -3   4   4      897.34      853.92     15.34 o 
  -2   4   4      642.39      772.99     18.49 o 
  -1   4   4      744.37      842.78     28.04 o 
   0   4   4        3.59        1.96     10.52 o 
   1   4   4     1125.19     1039.15     23.97 o 
   2   4   4        0.09       -8.22      8.22 o 
   3   4   4      205.42      189.17      9.83 o 
   4   4   4        2.19       11.24      9.67 o 
   5   4   4       16.03        6.41     26.97 o 
   6   4   4      370.86      361.13     29.87 o 
   7   4   4      248.98      253.07     29.09 o 
   8   4   4      501.89      500.85     53.07 o 
   9   4   4      177.11      173.52     31.71 o 
  10   4   4       86.38      148.17     37.39 o 
 -11   5   4      439.35      480.46     49.85 o 
 -10   5   4      153.57      165.45     35.02 o 
  -9   5   4      151.73      142.82     17.60 o 
  -8   5   4      250.70      285.30     23.23 o 
  -7   5   4        2.15       16.01     11.81 o 
  -6   5   4       79.69       73.31     11.07 o 
  -5   5   4       89.53       80.10      9.77 o 
  -4   5   4      177.54      187.17      9.87 o 
  -3   5   4       47.70       36.53     11.55 o 
  -2   5   4      325.35      282.33     12.46 o 
  -1   5   4      200.22      232.18     12.76 o 
   0   5   4     3758.82     3750.83     65.54 o 
   1   5   4     3092.44     3074.88     46.26 o 
   2   5   4      404.16      465.08     27.22 o 
   3   5   4      576.39      561.23     19.14 o 
   4   5   4      273.84      282.42     26.20 o 
   5   5   4     1112.67     1047.96     44.93 o 
   6   5   4      159.09      172.83     35.88 o 
   7   5   4       42.57       29.15     29.44 o 
   8   5   4      138.48      101.63     29.04 o 
   9   5   4      446.40      395.13     53.83 o 
 -11   6   4      144.28      198.76     40.18 o 
 -10   6   4      367.48      357.52     23.29 o 
  -9   6   4      253.74      240.55     33.31 o 
  -8   6   4     1754.92     1716.82     50.15 o 
  -7   6   4       61.37       77.32     19.37 o 
  -6   6   4       19.81       33.88     17.62 o 
  -5   6   4      232.62      231.57     20.74 o 
  -4   6   4      345.96      358.52     22.33 o 
  -3   6   4     2040.88     2158.28     49.30 o 
  -2   6   4      125.32      159.62     15.79 o 
  -1   6   4       27.01       35.85      8.73 o 
   0   6   4      521.13      501.70     25.07 o 
   1   6   4     4305.39     4221.92     60.55 o 
   2   6   4       12.10       15.09     11.41 o 
   3   6   4     1428.08     1507.42     31.22 o 
   4   6   4      285.16      257.85     36.53 o 
   5   6   4        7.95        6.66     29.01 o 
   6   6   4       13.71       40.68     43.19 o 
   7   6   4       98.51      114.48     34.06 o 
   8   6   4      596.24      536.46    102.39 o 
   9   6   4      211.99      204.64     35.14 o 
 -11   7   4        4.65       35.45     32.45 o 
 -10   7   4       18.88       18.48     40.83 o 
  -9   7   4       10.04      -19.49     19.49 o 
  -8   7   4      216.24      217.50     23.93 o 
  -7   7   4     2338.28     2260.08     81.97 o 
  -6   7   4     1017.10      962.84     39.42 o 
  -5   7   4        2.62        1.33     17.24 o 
  -4   7   4     1441.63     1409.94     57.91 o 
  -3   7   4       18.33       15.83     15.33 o 
  -2   7   4     1093.19     1052.63     39.86 o 
  -1   7   4       17.66       17.87     14.42 o 
   0   7   4      411.66      404.85     23.70 o 
   1   7   4      568.42      522.70     23.26 o 
   2   7   4     1127.41     1173.98     30.52 o 
   3   7   4      375.52      381.74     17.99 o 
   4   7   4        0.73      -12.68     30.94 o 
   5   7   4       38.11       17.19     32.45 o 
   6   7   4      191.64      238.72     41.26 o 
   7   7   4       97.31       90.25     38.68 o 
   8   7   4      962.51      929.76     58.55 o 
 -11   8   4        0.01       30.73     32.66 o 
 -10   8   4       37.54        2.53     22.71 o 
  -9   8   4      642.81      552.24     33.44 o 
  -8   8   4      900.79      836.85     40.55 o 
  -7   8   4      834.70      805.94     39.79 o 
  -6   8   4      306.72      309.94     26.03 o 
  -5   8   4      197.90      215.46     23.54 o 
  -4   8   4      365.57      325.18     24.51 o 
  -3   8   4       95.03       61.38     18.34 o 
  -2   8   4     1170.36     1202.82     59.73 o 
  -1   8   4       44.17       51.10     17.14 o 
   0   8   4     1297.90     1325.55     59.20 o 
   1   8   4     4483.37     4424.01     66.76 o 
   2   8   4       26.58       23.91     14.93 o 
   3   8   4       20.72       14.83     32.45 o 
   4   8   4      146.50      145.04     37.82 o 
   5   8   4       41.39       15.69     35.45 o 
   6   8   4      126.31      123.98     39.97 o 
   7   8   4       83.33       81.01     36.10 o 
 -10   9   4      203.34      176.61     28.03 o 
  -9   9   4       83.93       76.56     24.36 o 
  -8   9   4      687.98      666.00     40.18 o 
  -7   9   4      600.67      608.07     36.22 o 
  -6   9   4       56.86       51.63     21.38 o 
  -5   9   4      195.08      217.66     35.99 o 
  -4   9   4       50.22       30.83     19.84 o 
  -3   9   4      349.58      309.83     25.59 o 
  -2   9   4      165.78      157.32     21.19 o 
  -1   9   4     1499.86     1352.06     44.40 o 
   0   9   4       88.69       72.95     19.17 o 
   1   9   4       14.37        5.72     21.95 o 
   2   9   4      120.11      136.77     43.18 o 
   3   9   4      437.00      437.91     47.70 o 
   4   9   4      168.62      226.48     44.91 o 
   5   9   4       69.38       89.39     39.11 o 
   6   9   4      337.09      472.51     54.36 o 
   7   9   4       49.79       86.16     40.18 o 
 -10  10   4      682.45      690.14     41.33 o 
  -9  10   4      279.96      310.39     31.30 o 
  -8  10   4       57.36       59.73     24.54 o 
  -7  10   4      586.70      633.37     40.83 o 
  -6  10   4       34.16       25.65     21.99 o 
  -5  10   4      395.27      357.28     28.37 o 
  -4  10   4      292.99      285.03     26.51 o 
  -3  10   4      274.70      297.54     26.73 o 
  -2  10   4      280.59      253.98     35.24 o 
  -1  10   4       55.64       44.50     20.21 o 
   0  10   4        4.47       25.80     16.81 o 
   1  10   4      557.47      536.59     26.45 o 
   2  10   4      418.92      410.33     30.71 o 
   3  10   4        3.67       47.92     39.97 o 
   4  10   4       56.15       94.76     41.69 o 
   5  10   4        7.63       30.51     40.83 o 
   6  10   4       17.64       -8.81     37.39 o 
  -9  11   4       30.21       29.06     26.39 o 
  -8  11   4      105.87      122.23     28.18 o 
  -7  11   4      487.63      479.38     34.95 o 
  -6  11   4       65.44      107.99     47.16 o 
  -5  11   4        8.91       28.46     22.89 o 
  -4  11   4      151.34      151.83     25.42 o 
  -3  11   4       15.46        4.65     21.06 o 
  -2  11   4      312.26      273.42     95.40 o 
  -1  11   4       54.42       39.99     20.55 o 
   0  11   4        0.31       19.46     17.78 o 
   1  11   4     2097.43     2132.61     47.64 o 
   2  11   4      303.29      225.62     47.92 o 
   3  11   4      122.42      129.57     45.12 o 
   4  11   4      370.66      351.10     54.36 o 
   5  11   4       32.77       16.76     38.89 o 
  -9  12   4        5.11       -7.36     30.19 o 
  -8  12   4        0.59       33.57     25.35 o 
  -7  12   4      658.95      597.09     39.04 o 
  -6  12   4      156.70      131.18     35.56 o 
  -5  12   4       51.62       54.24     23.77 o 
  -4  12   4      103.79       89.59     24.73 o 
  -3  12   4      606.26      559.16     35.61 o 
  -2  12   4      632.81      624.05     36.57 o 
  -1  12   4       22.45        9.02     25.14 o 
   0  12   4      267.76      286.72     24.82 o 
   1  12   4      932.33      919.95     40.45 o 
   2  12   4       96.79       89.82     45.55 o 
   3  12   4       30.58       26.21     39.97 o 
   4  12   4       24.27       71.98     43.40 o 
  -8  13   4        3.93       25.42     63.60 o 
  -7  13   4      404.35      406.30     58.12 o 
  -6  13   4      792.01      802.21     46.10 o 
  -5  13   4        5.88       -9.98     22.01 o 
  -4  13   4       13.35       15.74     27.29 o 
  -3  13   4      110.20       63.82     24.15 o 
  -2  13   4      108.54      124.04     46.95 o 
  -1  13   4      865.97      889.97     37.76 o 
   0  13   4      169.00      153.25     22.88 o 
   1  13   4      678.83      788.37     69.19 o 
   2  13   4      294.36      323.38     56.30 o 
   3  13   4       13.25        9.88     42.76 o 
  -6  14   4      418.37      461.04     39.99 o 
  -5  14   4        6.72       23.06     24.90 o 
  -4  14   4      184.14      194.84     39.64 o 
  -3  14   4        3.11        7.93     40.72 o 
  -2  14   4       93.31       64.32     35.02 o 
  -1  14   4       45.80        4.54     21.66 o 
   0  14   4       53.44       42.82     41.47 o 
   1  14   4      468.74      546.42     66.83 o 
   0 -15   5      157.04      201.12     44.26 o 
   1 -15   5      166.66      214.44     44.91 o 
   2 -15   5       64.72       44.48     36.53 o 
   3 -15   5     1249.45     1388.08     76.92 o 
   4 -15   5       36.02       48.13     35.67 o 
   5 -15   5       62.64       77.14     36.74 o 
  -2 -14   5       84.71       74.13     35.24 o 
  -1 -14   5        7.69       42.76     33.95 o 
   0 -14   5      674.62      737.01     60.81 o 
   1 -14   5       56.00       90.46     34.81 o 
   2 -14   5      975.69      905.90     64.46 o 
   3 -14   5      326.37      357.76     46.84 o 
   4 -14   5       45.76       19.34     32.45 o 
   5 -14   5       40.80       45.77     33.09 o 
   6 -14   5      312.46      307.91     47.92 o 
   7 -14   5        3.63      -31.80     31.80 o 
  -3 -13   5       87.51       43.62     34.38 o 
  -2 -13   5      105.64      121.29     24.92 o 
  -1 -13   5       19.40       29.65     32.66 o 
   0 -13   5       18.15       48.78     32.45 o 
   1 -13   5      823.93      792.24     61.02 o 
   2 -13   5      242.11      220.89     41.26 o 
   3 -13   5      203.03      278.69     42.12 o 
   4 -13   5      170.28      176.84     39.54 o 
   5 -13   5      124.67      129.57     35.24 o 
   6 -13   5      146.04       76.28     32.88 o 
   7 -13   5       44.31       32.88     32.66 o 
   8 -13   5      181.85      134.08     41.04 o 
  -5 -12   5     1030.96     1150.22     66.40 o 
  -4 -12   5        8.89        8.59     33.31 o 
  -3 -12   5      129.03      198.00     26.94 o 
  -2 -12   5       16.90       28.89     17.71 o 
  -1 -12   5      116.66      148.60     19.18 o 
   0 -12   5       79.96       73.57     16.53 o 
   1 -12   5        1.37      -18.22     18.22 o 
   2 -12   5      325.09      320.16     42.12 o 
   3 -12   5      907.03     1008.40     61.02 o 
   4 -12   5        0.11       16.76     29.44 o 
   5 -12   5      186.81      176.63     38.25 o 
   6 -12   5       85.39      165.45     38.46 o 
   7 -12   5       92.02       58.02     32.23 o 
   8 -12   5      370.14      414.71     47.92 o 
   9 -12   5       92.49       34.59     32.88 o 
  -6 -11   5       11.82      -21.70     25.14 o 
  -5 -11   5     1162.00     1153.44     63.39 o 
  -4 -11   5      360.71      318.23     40.61 o 
  -3 -11   5      128.00      150.65     26.11 o 
  -2 -11   5      110.66      110.42     18.13 o 
  -1 -11   5       18.30       24.91     14.44 o 
   0 -11   5        4.54       -3.63     13.65 o 
   1 -11   5       46.94       36.62     15.07 o 
   2 -11   5     1737.14     1772.04     36.70 o 
   3 -11   5     2201.36     2118.00     81.44 o 
   4 -11   5      206.69      199.83     35.88 o 
   5 -11   5        1.19        3.87     31.16 o 
   6 -11   5      539.68      564.90     48.99 o 
   7 -11   5        0.39       17.40     29.44 o 
   8 -11   5      188.48      215.09     39.11 o 
   9 -11   5       76.15       91.28     48.13 o 
  -6 -10   5      586.37      718.97     54.15 o 
  -5 -10   5      404.72      153.20     25.36 o 
  -4 -10   5      241.84      285.64     26.72 o 
  -3 -10   5        0.49        6.74     17.01 o 
  -2 -10   5      166.30      218.12     16.72 o 
  -1 -10   5        1.91        0.39     13.03 o 
   0 -10   5      248.72      265.30     16.50 o 
   1 -10   5        1.96        2.30     14.35 o 
   2 -10   5     1079.24     1054.73     37.10 o 
   3 -10   5     2328.79     2393.18     41.80 o 
   4 -10   5        2.80        4.94     16.73 o 
   5 -10   5      125.27      120.54     32.66 o 
   6 -10   5        9.44       32.88     30.30 o 
   7 -10   5        2.52       13.32     27.93 o 
   8 -10   5      165.88      236.58     37.39 o 
   9 -10   5        6.44        1.66     26.11 o 
  10 -10   5      406.69      434.04     49.21 o 
  -7  -9   5      110.14      156.64     39.75 o 
  -6  -9   5        2.68       41.47     33.09 o 
  -5  -9   5       61.47       84.23     32.45 o 
  -4  -9   5      369.06      394.03     22.33 o 
  -3  -9   5      158.42      120.17     21.99 o 
  -2  -9   5       10.12        6.21     12.94 o 
  -1  -9   5       38.68       45.55     13.32 o 
   0  -9   5     1066.28     1031.51     41.53 o 
   1  -9   5     1231.07     1218.51     30.34 o 
   2  -9   5       24.80       38.97     13.67 o 
   3  -9   5     4306.01     4286.67     60.19 o 
   4  -9   5     1241.46     1230.58     39.05 o 
   5  -9   5     1006.22      991.41     35.25 o 
   6  -9   5      434.16      447.45     24.97 o 
   7  -9   5       77.11       78.00     30.73 o 
   8  -9   5      117.54      118.42     23.16 o 
   9  -9   5       81.64      148.82     24.48 o 
  10  -9   5      268.06      278.26     42.54 o 
  -8  -8   5      106.39      143.96     41.26 o 
  -7  -8   5      179.54      153.85     39.97 o 
  -6  -8   5      258.61      237.81     24.75 o 
  -5  -8   5      386.14      399.43     26.15 o 
  -4  -8   5     1749.70     1711.81     36.36 o 
  -3  -8   5     2353.66     2317.83     51.08 o 
  -2  -8   5     3354.74     3167.81     48.69 o 
  -1  -8   5       12.33       10.27     12.66 o 
   0  -8   5     1355.11     1357.66     29.57 o 
   1  -8   5     1328.55     1331.60     30.45 o 
   2  -8   5      105.75       97.48     13.41 o 
   3  -8   5     3144.86     3143.40     47.76 o 
   4  -8   5     1757.16     1770.36     44.38 o 
   5  -8   5       22.95       25.15     16.75 o 
   6  -8   5     1009.97     1033.23     36.57 o 
   7  -8   5      112.94      107.67     18.72 o 
   8  -8   5      261.68      268.54     19.90 o 
   9  -8   5        5.59       53.07     31.16 o 
  10  -8   5      150.17      189.95     35.02 o 
  11  -8   5      423.61      393.22     45.55 o 
  -8  -7   5      305.68      352.61     44.26 o 
  -7  -7   5      692.07      705.35     35.49 o 
  -6  -7   5       27.85       27.81     16.94 o 
  -5  -7   5     2054.39     2063.90     40.27 o 
  -4  -7   5     1038.73      976.61     28.48 o 
  -3  -7   5        5.44       -8.97     12.67 o 
  -2  -7   5     4056.67     4118.91     69.92 o 
  -1  -7   5     1016.66      979.49     26.72 o 
   0  -7   5     1383.78     1297.86     32.73 o 
   1  -7   5      483.00      464.83     23.75 o 
   2  -7   5        0.08        2.32     11.12 o 
   3  -7   5     1568.24     1502.97     30.47 o 
   4  -7   5      421.54      433.38     24.55 o 
   5  -7   5        2.69      -15.06     15.06 o 
   6  -7   5       11.81       31.24     17.01 o 
   7  -7   5      357.95      387.85     20.32 o 
   8  -7   5       19.36        8.53     14.90 o 
   9  -7   5        0.86       -2.96     16.74 o 
  10  -7   5       18.24       51.14     35.02 o 
  11  -7   5     1136.40     1062.01     47.94 o 
  -9  -6   5        2.95       -5.37     35.67 o 
  -8  -6   5        1.42       40.18     28.15 o 
  -7  -6   5      316.56      285.83     21.84 o 
  -6  -6   5       34.55       31.68     16.15 o 
  -5  -6   5      104.26      113.11     14.11 o 
  -4  -6   5     3658.70     3561.67     53.51 o 
  -3  -6   5      472.40      500.64     20.98 o 
  -2  -6   5     1783.87     1808.03     32.11 o 
  -1  -6   5      326.13      347.78     19.45 o 
   0  -6   5     1610.36     1555.93     34.40 o 
   1  -6   5        4.85       26.85     11.60 o 
   2  -6   5      150.37      165.81     15.15 o 
   3  -6   5     2417.33     2509.12     39.62 o 
   4  -6   5     3484.51     3633.31     65.62 o 
   5  -6   5        3.67       -3.48     15.42 o 
   6  -6   5      689.94      715.23     22.72 o 
   7  -6   5      463.66      484.26     19.16 o 
   8  -6   5        6.82       24.21     12.74 o 
   9  -6   5      533.38      530.59     31.14 o 
  10  -6   5        1.75       20.06     22.92 o 
  11  -6   5      442.33      442.87     36.77 o 
  -9  -5   5      113.31      109.26     26.63 o 
  -8  -5   5       96.32      125.86     29.87 o 
  -7  -5   5      589.83      612.23     33.67 o 
  -6  -5   5       72.26       50.70     20.41 o 
  -5  -5   5     2672.12     2559.70     38.92 o 
  -4  -5   5     1095.12     1064.62     24.05 o 
  -3  -5   5     1259.08     1159.49     25.53 o 
  -2  -5   5      376.72      393.93     15.99 o 
  -1  -5   5     1395.45     1347.82     24.87 o 
   1  -5   5       55.51       48.72     11.62 o 
   2  -5   5      329.08      376.11     20.84 o 
   3  -5   5     2139.32     2224.58     60.38 o 
   4  -5   5     3590.49     3731.42     45.61 o 
   5  -5   5        1.30       -6.28     13.77 o 
   6  -5   5     1157.96     1200.95     26.32 o 
   7  -5   5       98.24      115.34     14.27 o 
   8  -5   5      146.61      153.78     22.25 o 
   9  -5   5        3.05       33.46     26.32 o 
  10  -5   5       62.27       72.94     24.84 o 
  11  -5   5      255.57      273.12     33.95 o 
 -10  -4   5       15.30       25.31     25.45 o 
  -9  -4   5       36.02       64.39     23.64 o 
  -8  -4   5      102.59       88.78     22.70 o 
  -7  -4   5      294.17      312.86     24.80 o 
  -6  -4   5     1030.22      969.53     37.71 o 
  -5  -4   5     5593.15     5438.41     63.17 o 
  -4  -4   5     1690.77     1673.24     27.69 o 
  -3  -4   5       39.29       49.43     10.64 o 
  -2  -4   5       16.72       15.44      7.61 o 
  -1  -4   5       33.21       49.61      7.54 o 
   0  -4   5       63.63       62.85     11.70 o 
   1  -4   5      253.00      251.83     21.06 o 
   2  -4   5      106.81      104.43     11.63 o 
   3  -4   5     1504.31     1511.09     26.82 o 
   4  -4   5     1291.24     1140.90     22.22 o 
   5  -4   5       99.53      106.22     11.18 o 
   6  -4   5      954.76      968.52     28.30 o 
   7  -4   5      405.39      430.00     43.34 o 
   8  -4   5      204.08      235.72     34.38 o 
   9  -4   5        2.34      -10.66     20.48 o 
  10  -4   5      277.35      321.93     30.84 o 
  11  -4   5      175.97      176.33     29.39 o 
 -10  -3   5       13.44       30.29     24.63 o 
  -9  -3   5       94.07       82.10     23.13 o 
  -8  -3   5       19.98        3.87     19.13 o 
  -7  -3   5      621.82      620.25     35.02 o 
  -6  -3   5      274.86      297.20     18.48 o 
  -5  -3   5      110.88      104.34     11.81 o 
  -4  -3   5     1931.03     1855.61     28.20 o 
  -3  -3   5     1706.33     1806.79     25.86 o 
  -2  -3   5      145.93      184.73      8.07 o 
  -1  -3   5     3531.10     3505.18     56.12 o 
   0  -3   5     3183.69     3347.99     53.62 o 
   1  -3   5     7543.11     7897.36     90.04 o 
   2  -3   5        0.13        4.02      6.49 o 
   3  -3   5     3178.71     3229.61     48.18 o 
   4  -3   5     4883.25     4959.75     64.60 o 
   5  -3   5       28.48       24.19     11.27 o 
   6  -3   5       92.09       64.75     12.76 o 
   7  -3   5      260.73      281.27     34.16 o 
   8  -3   5       61.32       45.35     23.85 o 
   9  -3   5      313.66      324.38     28.96 o 
  10  -3   5        5.03       30.44     23.76 o 
  11  -3   5      256.10      287.49     51.68 o 
 -10  -2   5        0.38       21.90     22.91 o 
  -9  -2   5      207.37      197.41     25.27 o 
  -8  -2   5        8.31       27.55     22.99 o 
  -7  -2   5      993.26      973.55     36.56 o 
  -6  -2   5      538.46      568.70     22.70 o 
  -5  -2   5     2887.85     2867.58     38.36 o 
  -4  -2   5     2971.23     2992.28     37.06 o 
  -3  -2   5       14.89       13.23      6.58 o 
  -2  -2   5      679.20      699.12     19.45 o 
  -1  -2   5    11948.92    12266.39    163.83 o 
   0  -2   5       26.71       14.60      9.86 o 
   1  -2   5     8105.31     8297.74     81.19 o 
   2  -2   5      670.35      692.47     17.74 o 
   3  -2   5     2527.32     2440.98     36.73 o 
   4  -2   5     7771.74     8305.06    179.63 o 
   5  -2   5      219.71      234.73     13.75 o 
   6  -2   5       21.54       42.65     15.47 o 
   7  -2   5       67.80       70.41     18.64 o 
   8  -2   5       70.83       73.83     21.17 o 
   9  -2   5      359.45      346.07     31.91 o 
  10  -2   5      240.81      270.39     30.14 o 
  11  -2   5        1.50       -2.06     25.63 o 
 -11  -1   5      119.65      141.38     28.44 o 
 -10  -1   5        8.94       11.09     22.36 o 
  -9  -1   5       65.71      114.95     22.96 o 
  -8  -1   5       29.54       29.97     18.85 o 
  -7  -1   5      174.89      222.92     35.24 o 
  -6  -1   5      424.10      439.68     19.45 o 
  -5  -1   5      575.20      520.40     18.16 o 
  -4  -1   5     5967.73     5919.10     63.03 o 
  -3  -1   5      358.96      353.14     20.28 o 
  -2  -1   5     5017.16     5365.12     63.79 o 
  -1  -1   5     2176.13     2163.37     37.75 o 
   0  -1   5       15.16       16.97      5.72 o 
   1  -1   5     1276.09     1223.70     20.28 o 
   2  -1   5       14.44       10.41      7.40 o 
   3  -1   5     2050.11     2039.75     40.75 o 
   4  -1   5     1018.75      934.18     30.06 o 
   5  -1   5      363.19      359.47     21.43 o 
   6  -1   5       31.73       21.53     15.79 o 
   7  -1   5     1305.92     1280.92     47.49 o 
   8  -1   5      183.67      173.31     23.77 o 
   9  -1   5      766.84      723.81     50.60 o 
  10  -1   5      150.28      202.85     29.25 o 
  11  -1   5      132.71      194.09     31.63 o 
 -11   0   5     1096.32     1125.51     47.82 o 
 -10   0   5       11.27        6.14     21.50 o 
  -9   0   5      339.68      380.95     37.07 o 
  -8   0   5      149.84      152.87     15.65 o 
  -7   0   5      707.74      677.61     26.04 o 
  -6   0   5      429.69      416.89     16.00 o 
  -5   0   5      238.76      262.57     12.35 o 
  -4   0   5     2434.70     2182.77     34.24 o 
  -3   0   5     2514.29     2552.54     43.98 o 
  -2   0   5      126.92      168.27     11.96 o 
  -1   0   5     1790.99     1854.91     45.45 o 
   0   0   5      102.51       96.04      7.96 o 
   1   0   5     1492.11     1449.71     24.77 o 
   2   0   5      456.60      492.02     18.26 o 
   3   0   5      154.38      129.38     14.41 o 
   4   0   5      576.21      450.94     23.96 o 
   5   0   5      191.49      153.85     24.28 o 
   6   0   5      500.36      494.81     27.77 o 
   7   0   5       60.47       74.25     21.52 o 
   8   0   5      480.01      439.71     31.19 o 
   9   0   5      998.19      830.00     41.61 o 
  10   0   5      118.92      165.78     31.80 o 
  11   0   5      565.83      598.22     48.99 o 
 -11   1   5       57.06      100.65     26.33 o 
 -10   1   5      452.40      494.69     33.50 o 
  -9   1   5      420.82      486.84     31.07 o 
  -8   1   5      420.79      398.24     20.49 o 
  -7   1   5      256.63      286.40     30.99 o 
  -6   1   5      980.57      934.96     20.18 o 
  -5   1   5      193.12      210.55     13.68 o 
  -4   1   5    12674.12    12564.77    143.06 o 
  -3   1   5     1037.58      994.32     21.93 o 
  -2   1   5       25.11       32.95      7.97 o 
  -1   1   5        5.43       19.70      7.55 o 
   0   1   5      290.68      298.30     16.55 o 
   1   1   5       24.81       21.84     10.15 o 
   2   1   5       15.35        8.69     11.61 o 
   3   1   5        3.23        1.34     12.75 o 
   5   1   5      421.46      374.51     29.12 o 
   6   1   5        1.66       -4.15     19.72 o 
   7   1   5      730.31      714.34     38.14 o 
   8   1   5      146.45      128.37     25.53 o 
   9   1   5       14.36       36.40     25.11 o 
  10   1   5      146.02      180.53     30.74 o 
 -11   2   5      200.82      237.43     29.98 o 
 -10   2   5       15.16       41.61     27.72 o 
  -9   2   5      329.43      357.21     28.02 o 
  -8   2   5      154.29      167.69     14.41 o 
  -7   2   5      383.09      355.39     15.96 o 
  -6   2   5      440.33      412.97     17.87 o 
  -5   2   5       44.60       46.73      9.05 o 
  -4   2   5     5900.78     5949.42     64.49 o 
  -3   2   5     3097.24     2960.09     40.45 o 
  -2   2   5      549.77      550.63     16.22 o 
  -1   2   5      144.25      138.56      9.03 o 
   0   2   5       33.49       36.34     10.67 o 
   1   2   5        1.62        9.07      8.72 o 
   2   2   5      277.25      390.59     20.23 o 
   4   2   5     4158.24     4162.26     57.57 o 
   5   2   5        1.21       19.69     42.54 o 
   6   2   5       20.82       18.69     20.76 o 
   7   2   5      226.34      223.24     26.43 o 
   8   2   5      113.30      126.39     26.03 o 
   9   2   5       14.07       31.34     25.56 o 
  10   2   5       12.62       13.49     27.82 o 
 -11   3   5     1910.90     1764.54     81.22 o 
 -10   3   5       26.26       45.34     30.94 o 
  -9   3   5      190.92      192.11     18.08 o 
  -8   3   5       75.30       87.26     12.37 o 
  -7   3   5      208.34      213.14     16.39 o 
  -6   3   5      113.56      100.67     12.61 o 
  -5   3   5        3.00       10.30      8.10 o 
  -4   3   5     1473.75     1422.39     22.89 o 
  -3   3   5       74.74       46.00      7.29 o 
  -2   3   5       57.41       66.65      7.45 o 
  -1   3   5      112.72      149.60     10.37 o 
   0   3   5        0.28        6.32      8.52 o 
   1   3   5        3.29       16.32      9.13 o 
   2   3   5       55.30       70.81      9.32 o 
   3   3   5      222.26      255.25     28.71 o 
   4   3   5     1828.21     1833.54     35.70 o 
   5   3   5     2314.83     2250.53     55.82 o 
   6   3   5      786.40      747.73     39.80 o 
   7   3   5      322.28      354.39     31.14 o 
   8   3   5       41.59       78.40     41.79 o 
   9   3   5       12.92       39.16     26.64 o 
  10   3   5        0.66       13.36     26.99 o 
 -11   4   5      292.34      298.24     44.91 o 
 -10   4   5      815.67      838.65     57.80 o 
  -9   4   5      384.44      381.72     22.01 o 
  -8   4   5        3.64      -12.07     12.07 o 
  -7   4   5      337.72      375.03     29.39 o 
  -6   4   5       81.18      110.38     12.72 o 
  -5   4   5        0.41        4.20      7.87 o 
  -4   4   5      256.80      206.57      9.69 o 
  -3   4   5     1539.13     1432.10     21.50 o 
  -2   4   5      251.60      285.20     13.56 o 
  -1   4   5      130.38      191.14     13.16 o 
   0   4   5       44.67       44.95      9.49 o 
   1   4   5      332.74      350.37     15.87 o 
   2   4   5      117.41       99.01     10.88 o 
   3   4   5      168.87      155.77     11.39 o 
   4   4   5      708.62      629.45     34.49 o 
   5   4   5     1228.69     1223.54     46.13 o 
   6   4   5      140.91      129.33     24.83 o 
   7   4   5       17.45       14.81     24.32 o 
   8   4   5      190.66      173.40     42.76 o 
   9   4   5        2.61       16.28     30.30 o 
 -11   5   5      428.51      456.18     48.56 o 
 -10   5   5      372.95      377.36     23.84 o 
  -9   5   5       34.19       41.02     19.82 o 
  -8   5   5      374.88      367.87     26.31 o 
  -7   5   5      128.15      158.21     21.13 o 
  -6   5   5      921.27      891.77     25.75 o 
  -5   5   5       34.34       41.71      9.94 o 
  -4   5   5      803.95      821.52     17.04 o 
  -3   5   5     2815.96     2736.98     40.53 o 
  -2   5   5     1015.58     1062.61     22.71 o 
  -1   5   5      280.75      247.23     17.83 o 
   0   5   5      464.80      447.35     24.23 o 
   1   5   5       78.62       86.23     22.60 o 
   2   5   5      176.14      174.00     13.07 o 
   3   5   5       52.49       54.96     11.20 o 
   4   5   5      841.66      764.52     54.15 o 
   5   5   5        9.35      -17.64     30.30 o 
   6   5   5       80.30       66.21     25.78 o 
   7   5   5       23.74       36.32     25.96 o 
   8   5   5       18.26       13.15     27.00 o 
   9   5   5       14.23       48.95     28.57 o 
 -11   6   5      677.93      720.90     61.02 o 
 -10   6   5       38.76       47.88     18.22 o 
  -9   6   5       61.90       39.83     20.56 o 
  -8   6   5       31.93       24.03     19.14 o 
  -7   6   5      387.40      367.86     26.88 o 
  -6   6   5        5.64       12.25     18.23 o 
  -5   6   5       88.53      109.37     19.22 o 
  -4   6   5     1046.83     1021.09     43.40 o 
  -3   6   5     1986.78     1963.69     32.06 o 
  -2   6   5       16.58        7.52      9.14 o 
  -1   6   5      329.78      323.35     15.54 o 
   0   6   5      154.48      132.13     16.03 o 
   1   6   5      285.41      306.36     18.55 o 
   2   6   5       11.24       -0.28     12.00 o 
   3   6   5       33.91       48.43     16.85 o 
   4   6   5       50.30       33.31     32.23 o 
   5   6   5      368.89      349.17     42.33 o 
   6   6   5        3.19      -11.29     24.80 o 
   7   6   5      176.05      203.06     40.29 o 
   8   6   5       10.24      -17.36     26.08 o 
 -11   7   5       26.19       59.95     33.31 o 
 -10   7   5      274.43      286.35     33.63 o 
  -9   7   5       59.06       60.30     22.38 o 
  -8   7   5      719.43      688.14     38.95 o 
  -7   7   5      672.56      593.16     36.08 o 
  -6   7   5       67.26       48.64     19.83 o 
  -5   7   5        4.15        9.52     18.30 o 
  -4   7   5      122.55      118.73     19.60 o 
  -3   7   5     2140.98     2059.47     51.81 o 
  -2   7   5      127.95      123.31     11.03 o 
  -1   7   5      133.11      106.42     12.78 o 
   0   7   5      587.97      653.22     31.55 o 
   1   7   5      106.59      123.68     15.61 o 
   2   7   5        1.95       18.88     13.88 o 
   3   7   5      735.78      666.75     56.51 o 
   4   7   5      287.79      281.05     41.26 o 
   5   7   5      768.07      705.64     57.16 o 
   6   7   5       41.15       59.95     36.53 o 
   7   7   5      100.09       64.89     38.25 o 
   8   7   5      313.72      384.84     52.86 o 
 -10   8   5      234.83      287.07     43.19 o 
  -9   8   5       59.51       36.35     22.63 o 
  -8   8   5      676.90      673.17     40.53 o 
  -7   8   5      285.86      236.69     26.05 o 
  -6   8   5     1299.43     1298.15     46.26 o 
  -5   8   5       22.40       37.49     19.98 o 
  -4   8   5      986.08      989.73     41.36 o 
  -3   8   5      561.91      558.08     31.88 o 
  -2   8   5       94.14      115.66     19.98 o 
  -1   8   5       18.99       21.83     27.83 o 
   0   8   5       77.82       60.02     16.14 o 
   1   8   5       47.06       80.67     21.10 o 
   2   8   5      411.75      418.94     20.93 o 
   3   8   5     1570.46     1442.87     71.12 o 
   4   8   5      357.37      400.31     46.84 o 
   5   8   5      409.24      445.65     48.78 o 
   6   8   5       31.39       21.27     39.11 o 
   7   8   5      244.77      326.39     50.28 o 
 -10   9   5      747.99      772.99     47.25 o 
  -9   9   5        9.02       28.71     23.93 o 
  -8   9   5       22.44       24.33     28.36 o 
  -7   9   5       38.60       45.91     22.86 o 
  -6   9   5        8.25        3.37     20.65 o 
  -5   9   5        0.78       -1.13     39.75 o 
  -4   9   5       99.32       99.67     22.02 o 
  -3   9   5       29.95       18.11     19.89 o 
  -2   9   5       49.15       38.91     12.28 o 
  -1   9   5      416.66      365.00     34.49 o 
   0   9   5      223.64      217.55     19.68 o 
   1   9   5       32.08       35.99     16.23 o 
   2   9   5       20.80        3.77     14.86 o 
   3   9   5       91.17       11.39     36.10 o 
   4   9   5        7.86       13.54     38.25 o 
   5   9   5      323.38      354.76     50.92 o 
   6   9   5      406.67      450.37     54.15 o 
 -10  10   5       76.05      110.93     29.09 o 
  -9  10   5      398.93      375.99     33.70 o 
  -8  10   5      104.54      102.20     36.53 o 
  -7  10   5        0.84      -27.28     38.57 o 
  -6  10   5       11.46       -7.16     22.10 o 
  -5  10   5        0.83       15.21     21.50 o 
  -4  10   5       43.16       32.79     21.64 o 
  -3  10   5      775.68      852.66     39.95 o 
  -2  10   5     1206.23     1329.85     63.82 o 
  -1  10   5      872.89      827.38     38.27 o 
   0  10   5       84.21       67.10     17.50 o 
   1  10   5        6.39      -13.14     20.67 o 
   2  10   5      139.06      101.21     40.83 o 
   3  10   5      197.55      191.88     45.98 o 
   4  10   5       34.69      110.23     43.83 o 
   5  10   5      559.32      645.48     61.24 o 
   6  10   5      287.34      266.66     52.43 o 
  -9  11   5        1.40       15.11     32.12 o 
  -8  11   5       21.90        7.46     28.04 o 
  -7  11   5        2.01      -22.26     24.30 o 
  -6  11   5       53.54       69.90     25.75 o 
  -5  11   5        2.75       -3.76     23.17 o 
  -4  11   5      103.81      126.26     24.83 o 
  -3  11   5      417.39      426.73     31.66 o 
  -2  11   5      401.92      389.96     30.16 o 
  -1  11   5       93.35       68.94     21.50 o 
   0  11   5      383.29      427.52     26.22 o 
   1  11   5      129.96      158.40     29.97 o 
   2  11   5      344.06      318.23     50.28 o 
   3  11   5       57.51       29.22     43.83 o 
   4  11   5      242.01      237.65     51.57 o 
   5  11   5      135.82      230.77     52.21 o 
  -8  12   5        2.89       24.80     24.88 o 
  -7  12   5        4.66        3.34     23.31 o 
  -6  12   5        8.30       13.23     22.26 o 
  -5  12   5        4.70       35.47     27.40 o 
  -4  12   5      121.77      119.13     25.57 o 
  -3  12   5      151.02      147.15     25.76 o 
  -2  12   5       36.03       10.04     21.19 o 
  -1  12   5      433.33      442.16     32.12 o 
   0  12   5       48.29       17.36     19.16 o 
   1  12   5      314.43      301.47     53.29 o 
   2  12   5      118.96       61.02     41.04 o 
   3  12   5        4.76       -0.43     39.75 o 
  -7  13   5       23.85       16.48     25.15 o 
  -6  13   5      128.86      150.26     31.22 o 
  -5  13   5      167.55      184.56     30.84 o 
  -4  13   5       13.49       17.18     22.94 o 
  -3  13   5      977.52     1041.39     47.40 o 
  -2  13   5      353.17      409.08     65.11 o 
  -1  13   5      107.74       83.28     21.34 o 
   0  13   5       90.00       82.89     34.55 o 
   1  13   5       28.37       96.48     45.55 o 
   2  13   5       33.23       41.26     43.40 o 
  -5  14   5        2.21       -7.95     30.62 o 
  -4  14   5       76.11       52.79     26.00 o 
  -3  14   5      491.56      485.83     53.50 o 
  -2  14   5      113.19       74.06     26.47 o 
  -1  14   5      138.59       74.97     23.59 o 
   0  14   5       33.63       18.05     43.62 o 
   1 -15   6      150.48      180.92     44.69 o 
   2 -15   6      100.36      137.30     44.26 o 
   3 -15   6        2.63       26.21     35.67 o 
   4 -15   6      138.92      111.73     40.18 o 
  -1 -14   6      768.33      924.81     69.62 o 
   0 -14   6      178.84      189.73     44.26 o 
   1 -14   6      115.77      116.89     37.60 o 
   2 -14   6       37.66       55.44     34.38 o 
   3 -14   6       55.38       64.89     35.02 o 
   4 -14   6      251.39      325.10     46.84 o 
   5 -14   6        0.28        4.08     33.09 o 
   6 -14   6      365.03      456.18     53.07 o 
  -3 -13   6      121.21      208.21     39.97 o 
  -2 -13   6      555.18      682.31     31.88 o 
  -1 -13   6     1296.26     1348.19     37.91 o 
   0 -13   6        2.87       64.68     35.88 o 
   1 -13   6        0.67      -17.19     32.88 o 
   2 -13   6      101.57      106.15     38.89 o 
   3 -13   6      313.46      174.26     37.17 o 
   4 -13   6      717.99      727.35     61.24 o 
   5 -13   6        9.81       11.60     30.73 o 
   6 -13   6      562.20      615.40     55.44 o 
   7 -13   6      647.22      842.73     65.75 o 
   8 -13   6      217.50      297.38     47.06 o 
  -4 -12   6      229.16      295.02     41.47 o 
  -3 -12   6      428.26      474.56     26.61 o 
  -2 -12   6       96.85       93.39     20.45 o 
  -1 -12   6      683.68      732.11     30.97 o 
   0 -12   6      314.94      319.88     22.69 o 
   1 -12   6      431.41      430.86     23.22 o 
   2 -12   6      211.76      237.86     42.12 o 
   3 -12   6        2.80       20.63     31.16 o 
   4 -12   6       14.22       25.14     29.87 o 
   5 -12   6      189.42      193.60     39.75 o 
   6 -12   6      558.16      608.31     52.64 o 
   7 -12   6      329.91      428.46     48.35 o 
   8 -12   6        5.29       49.21     32.02 o 
   9 -12   6       12.68       22.07     23.19 o 
  -5 -11   6       74.49       21.92     19.98 o 
  -4 -11   6       65.63       80.36     34.81 o 
  -3 -11   6       11.19       11.03     18.79 o 
  -2 -11   6      302.36      292.65     33.12 o 
  -1 -11   6      178.79      233.56     20.62 o 
   0 -11   6       45.03       39.14     16.04 o 
   1 -11   6      244.54      254.83     20.24 o 
   2 -11   6      654.64      695.28     27.66 o 
   3 -11   6       31.85       24.19     14.88 o 
   4 -11   6      361.03      381.61     44.05 o 
   5 -11   6       21.57       86.16     31.37 o 
   6 -11   6       71.59       65.11     30.08 o 
   7 -11   6     1524.84     1627.02     76.92 o 
   8 -11   6       84.70       88.10     32.88 o 
   9 -11   6      113.29      104.32     23.55 o 
  -6 -10   6      307.66      485.61     48.78 o 
  -5 -10   6      160.52      219.17     38.89 o 
  -4 -10   6      166.19       96.71     40.67 o 
  -3 -10   6      160.37      161.86     29.79 o 
  -2 -10   6      122.63      136.88     37.27 o 
  -1 -10   6        2.61      -15.42     16.04 o 
   0 -10   6       14.92        9.57     15.38 o 
   1 -10   6      105.12      141.33     24.50 o 
   2 -10   6      243.53      234.29     18.08 o 
   3 -10   6       90.31      102.64     20.29 o 
   4 -10   6      560.44      634.40     32.28 o 
   5 -10   6      208.38      207.08     22.42 o 
   6 -10   6      632.57      743.68     56.51 o 
   7 -10   6     1313.05     1325.12     68.54 o 
   8 -10   6      298.70      337.36     37.28 o 
   9 -10   6      143.48      203.83     27.35 o 
  10 -10   6      208.85      267.73     44.05 o 
  -7  -9   6      277.02      277.62     43.83 o 
  -6  -9   6      463.30      530.31     47.27 o 
  -5  -9   6       83.82       88.53     34.81 o 
  -4  -9   6       13.17       18.65     25.46 o 
  -3  -9   6     1027.53     1031.18     54.36 o 
  -2  -9   6        0.20       13.64     18.99 o 
  -1  -9   6     3620.15     3526.24     64.85 o 
   0  -9   6     3751.56     3764.87     49.16 o 
   1  -9   6        9.88       17.78     14.99 o 
   2  -9   6      898.83      922.93     32.50 o 
   3  -9   6       43.69       39.15     14.20 o 
   4  -9   6      148.02      148.66     20.92 o 
   5  -9   6      116.70      121.66     19.96 o 
   6  -9   6        0.53        4.99     17.08 o 
   7  -9   6     1416.57     1437.25     36.45 o 
   8  -9   6        4.21       27.17     19.60 o 
   9  -9   6       48.28       49.21     30.08 o 
  10  -9   6        6.48       13.32     31.80 o 
  -8  -8   6      764.82      808.14     60.16 o 
  -7  -8   6        4.79        5.37     33.31 o 
  -6  -8   6      465.37      480.46     45.98 o 
  -5  -8   6      137.33      161.89     24.27 o 
  -4  -8   6      291.22      311.54     25.88 o 
  -3  -8   6       28.46       32.93     18.94 o 
  -2  -8   6       64.46       53.80     20.19 o 
  -1  -8   6     8875.27     8767.26    104.93 o 
   0  -8   6     4984.82     4811.12     63.50 o 
   1  -8   6      629.61      617.20     27.65 o 
   2  -8   6     4190.93     4178.98     59.52 o 
   3  -8   6       15.43       25.44     13.86 o 
   4  -8   6     3524.78     3609.24     69.08 o 
   5  -8   6        3.64      -20.01     28.04 o 
   6  -8   6      732.03      723.68     35.00 o 
   7  -8   6     1338.97     1314.73     34.39 o 
   8  -8   6      230.01      206.00     19.00 o 
   9  -8   6       58.34       36.74     30.73 o 
  10  -8   6       18.52       26.86     31.59 o 
  -8  -7   6      656.28      591.76     53.50 o 
  -7  -7   6      106.62      114.96     34.81 o 
  -6  -7   6      426.03      411.27     41.26 o 
  -5  -7   6      172.33      161.98     23.53 o 
  -4  -7   6     2639.10     2491.23     65.39 o 
  -3  -7   6      332.03      326.91     22.97 o 
  -2  -7   6       10.95       -3.54     11.76 o 
  -1  -7   6     3098.60     3049.65    150.41 o 
   0  -7   6      962.47      930.52     35.58 o 
   1  -7   6      147.75      134.93     16.32 o 
   2  -7   6      232.48      229.25     18.76 o 
   3  -7   6      222.11      209.94     15.87 o 
   4  -7   6      527.64      539.35     42.54 o 
   5  -7   6     1284.57     1339.88     42.16 o 
   6  -7   6      328.76      360.21     20.15 o 
   7  -7   6     2332.74     2288.33     44.14 o 
   8  -7   6      561.93      594.70     48.20 o 
   9  -7   6      597.56      672.41     29.66 o 
  10  -7   6      491.11      499.51     28.04 o 
  11  -7   6       55.04      141.07     25.75 o 
  -9  -6   6      649.69      688.45     56.73 o 
  -8  -6   6      141.42      156.21     37.82 o 
  -7  -6   6      109.54       77.57     32.88 o 
  -6  -6   6       70.00       71.95     21.45 o 
  -5  -6   6        1.08       20.05     12.43 o 
  -4  -6   6       83.62       82.74     14.59 o 
  -3  -6   6     5078.55     4888.15     65.06 o 
  -2  -6   6      440.48      436.29     18.21 o 
  -1  -6   6     1989.02     2013.81     32.80 o 
   0  -6   6     1623.22     1538.40     33.08 o 
   1  -6   6      597.32      571.65     25.89 o 
   2  -6   6      417.41      426.21     28.04 o 
   3  -6   6      148.53      192.71     32.77 o 
   4  -6   6       37.32       47.68     22.24 o 
   5  -6   6      100.04      112.45     15.12 o 
   6  -6   6      190.54      190.94     14.82 o 
   7  -6   6     1306.24     1278.04     28.87 o 
   8  -6   6      902.95      868.38     31.05 o 
   9  -6   6      633.03      604.11     29.04 o 
  10  -6   6      552.96      559.60     29.18 o 
  11  -6   6       81.63       75.79     28.53 o 
  -9  -5   6      464.26      460.47     48.99 o 
  -8  -5   6      502.82      470.57     46.20 o 
  -7  -5   6      292.53      307.70     24.62 o 
  -6  -5   6      699.26      687.46     23.91 o 
  -5  -5   6        1.64      -11.66     11.66 o 
  -4  -5   6       32.15       31.94     11.09 o 
  -3  -5   6      663.63      626.50     21.53 o 
  -2  -5   6      145.43      148.88     13.73 o 
  -1  -5   6      930.05      917.16     20.07 o 
   0  -5   6      972.63      881.92     26.22 o 
   1  -5   6        6.58        0.84     12.89 o 
   2  -5   6      530.33      592.53     24.15 o 
   3  -5   6     1664.37     1636.50     36.50 o 
   4  -5   6     1982.36     1945.87     34.49 o 
   5  -5   6      477.60      509.67     19.25 o 
   6  -5   6      854.97      820.27     24.27 o 
   7  -5   6     1459.02     1541.19     30.95 o 
   8  -5   6     1179.72     1114.88     33.01 o 
   9  -5   6       75.03       97.51     23.93 o 
  10  -5   6      618.88      706.07     55.65 o 
  11  -5   6        3.87       26.56     25.83 o 
 -10  -4   6      121.02      225.19     44.05 o 
  -9  -4   6      638.98      694.90     54.15 o 
  -8  -4   6      605.48      585.88     33.25 o 
  -7  -4   6       63.13      106.28     17.44 o 
  -6  -4   6        5.42       11.73     12.31 o 
  -5  -4   6     3890.91     3749.94     48.06 o 
  -4  -4   6      257.81      244.04     12.93 o 
  -3  -4   6       94.19       82.23      9.54 o 
  -2  -4   6       34.37       31.88      7.59 o 
  -1  -4   6      490.99      395.60     21.31 o 
   0  -4   6     1043.48      969.91     28.17 o 
   1  -4   6     2121.70     2261.97     42.69 o 
   2  -4   6      606.66      580.34     18.33 o 
   3  -4   6      961.48      953.62     22.37 o 
   4  -4   6       46.39       27.00     10.79 o 
   5  -4   6      520.41      520.74     22.83 o 
   6  -4   6       21.03       26.72     12.04 o 
   7  -4   6      993.32     1002.81     29.77 o 
   8  -4   6      877.48      863.88     38.37 o 
   9  -4   6       50.49       55.02     18.37 o 
  10  -4   6       87.40       92.91     24.84 o 
  11  -4   6       38.49      128.11     28.94 o 
 -10  -3   6      157.04      138.59     41.47 o 
  -9  -3   6      680.11      722.65     31.42 o 
  -8  -3   6     1187.19     1133.53     41.04 o 
  -7  -3   6       33.26       10.13     16.97 o 
  -6  -3   6        0.68       -3.18     11.63 o 
  -5  -3   6     1140.68     1124.73     24.62 o 
  -4  -3   6      154.28      168.96     12.53 o 
  -3  -3   6      972.88      975.31     18.54 o 
  -2  -3   6      282.15      282.38      9.98 o 
  -1  -3   6     6207.60     6536.87     95.01 o 
   0  -3   6     3142.98     3357.39     55.67 o 
   1  -3   6     3454.51     3664.73     47.07 o 
   2  -3   6      331.93      321.59     11.92 o 
   3  -3   6     4255.13     4361.87     57.03 o 
   4  -3   6     1559.38     1612.69     31.12 o 
   5  -3   6      339.27      359.25     17.98 o 
   6  -3   6      299.24      303.01     17.41 o 
   7  -3   6      573.11      566.35     32.05 o 
   8  -3   6      724.20      647.02     33.87 o 
   9  -3   6       43.62       42.48     19.70 o 
  10  -3   6       64.53       82.30     25.59 o 
  11  -3   6        1.29       12.93     29.22 o 
 -10  -2   6      251.40      265.64     23.49 o 
  -9  -2   6      510.88      524.67     26.18 o 
  -8  -2   6      726.04      750.29     28.87 o 
  -7  -2   6     1724.30     1732.61     36.92 o 
  -6  -2   6      128.51      134.54     13.42 o 
  -5  -2   6       31.59       37.39     10.31 o 
  -4  -2   6       56.62       62.14      8.92 o 
  -3  -2   6     1609.32     1643.43     23.66 o 
  -2  -2   6      332.35      373.68     13.74 o 
  -1  -2   6     2766.30     2775.47     47.63 o 
   0  -2   6    15826.00    16704.59    221.01 o 
   1  -2   6     3398.10     3613.27     39.48 o 
   2  -2   6     1618.46     1813.20     28.79 o 
   3  -2   6      207.51      202.11     12.06 o 
   4  -2   6      248.33      250.61     19.84 o 
   5  -2   6     1130.05     1140.10     36.05 o 
   6  -2   6      990.62     1013.66     29.25 o 
   7  -2   6      780.80      758.59     36.65 o 
   8  -2   6      714.70      772.04     49.85 o 
   9  -2   6       55.96       65.37     25.14 o 
  10  -2   6      618.24      614.51     37.82 o 
  11  -2   6        1.41       28.96     27.09 o 
 -10  -1   6      425.58      419.99     26.09 o 
  -9  -1   6      104.77      107.60     18.36 o 
  -8  -1   6     1185.16     1127.48     27.45 o 
  -7  -1   6      924.33      914.74     28.26 o 
  -6  -1   6        1.53       12.31     11.15 o 
  -5  -1   6      624.09      621.86     19.24 o 
  -4  -1   6       34.34       45.36      8.32 o 
  -3  -1   6     2745.09     2741.32     38.91 o 
  -2  -1   6     1420.15     1371.74     31.49 o 
  -1  -1   6      198.68      183.50     21.70 o 
   0  -1   6     8774.11     8833.42     99.19 o 
   1  -1   6     1035.87     1068.27     18.36 o 
   2  -1   6     1731.84     1850.50     30.00 o 
   3  -1   6      299.94      304.18     14.21 o 
   4  -1   6       87.70      101.68     15.30 o 
   5  -1   6      139.56      104.93     17.96 o 
   6  -1   6      413.32      397.32     26.32 o 
   7  -1   6      281.60      293.30     34.59 o 
   8  -1   6      345.36      339.27     28.63 o 
   9  -1   6       62.49       77.68     29.33 o 
  10  -1   6      627.03      617.61     39.23 o 
 -11   0   6      135.02      162.61     22.89 o 
 -10   0   6        0.99       15.72     17.61 o 
  -9   0   6       36.42       39.99     18.74 o 
  -8   0   6     1324.56     1347.29     29.15 o 
  -7   0   6      374.67      361.67     19.19 o 
  -6   0   6        0.91        1.41     10.20 o 
  -5   0   6      828.50      806.01     19.67 o 
  -4   0   6      115.68      141.70     14.29 o 
  -3   0   6      321.54      359.95     17.42 o 
  -2   0   6     8794.00     9049.32    196.93 o 
  -1   0   6     2672.01     2775.40     47.25 o 
   0   0   6     4558.55     4600.48     56.26 o 
   1   0   6      283.42      330.27     17.83 o 
   2   0   6     2082.69     2149.25     34.39 o 
   3   0   6      417.52      422.58     24.61 o 
   4   0   6        0.08       -1.70     14.51 o 
   5   0   6     1084.36     1027.10     59.20 o 
   6   0   6       74.14      100.75     19.66 o 
   7   0   6     1616.87     1577.04     79.93 o 
   8   0   6      708.46      661.21     36.85 o 
   9   0   6      117.95       49.22     25.24 o 
  10   0   6      557.30      573.23     39.77 o 
 -11   1   6        9.26       47.33     20.00 o 
 -10   1   6       61.30       48.25     21.04 o 
  -9   1   6       63.58       84.47     17.09 o 
  -8   1   6     1265.93     1247.33     28.27 o 
  -7   1   6     1179.13     1142.44     30.52 o 
  -6   1   6        1.71       -1.83     11.56 o 
  -5   1   6      726.98      676.06     27.07 o 
  -4   1   6      379.65      431.71     17.73 o 
  -3   1   6       50.10       48.56      9.69 o 
  -2   1   6      123.72      140.97     10.99 o 
  -1   1   6       51.67       59.07     11.01 o 
   0   1   6     9258.82     9174.36    112.91 o 
   1   1   6      224.18      244.99     14.98 o 
   2   1   6      105.55       72.33     11.11 o 
   3   1   6       30.61       30.06     14.30 o 
   4   1   6      278.19      241.52     20.55 o 
   5   1   6      547.95      502.03     45.34 o 
   6   1   6      208.54      204.14     46.31 o 
   7   1   6     1314.87     1259.03     93.04 o 
   8   1   6     1433.91     1377.37     60.70 o 
   9   1   6      273.69      294.97     31.85 o 
  10   1   6      319.18      366.64     65.54 o 
 -11   2   6       36.98       56.30     35.88 o 
 -10   2   6      459.19      505.39     41.04 o 
  -9   2   6      651.58      635.17     31.81 o 
  -8   2   6     1215.47     1150.32     31.47 o 
  -7   2   6     2026.77     1994.09     34.35 o 
  -6   2   6       15.91        6.74     10.68 o 
  -5   2   6      977.79      938.69     21.90 o 
  -4   2   6     1219.03     1157.35     25.16 o 
  -3   2   6     1052.04     1000.60     22.31 o 
  -2   2   6       18.16       28.92      9.24 o 
  -1   2   6      272.70      272.53     12.31 o 
   0   2   6      791.00      753.50     21.33 o 
   1   2   6       87.58       55.03     12.68 o 
   2   2   6      298.92      419.65     29.22 o 
   3   2   6      419.39      516.65     30.78 o 
   4   2   6       76.95       72.82     11.38 o 
   5   2   6      454.94      410.03     42.87 o 
   6   2   6       11.47       20.43     21.61 o 
   7   2   6       71.69       94.56     24.63 o 
   8   2   6      872.38      839.28     43.14 o 
   9   2   6      134.72      160.14     34.92 o 
  10   2   6       45.03       52.33     34.27 o 
 -11   3   6      157.69      150.63     38.46 o 
 -10   3   6     1441.75     1307.29     67.04 o 
  -9   3   6        1.35      -11.96     11.96 o 
  -8   3   6     1360.04     1283.50     28.74 o 
  -7   3   6     1574.04     1536.84     34.61 o 
  -6   3   6      377.25      418.19     16.14 o 
  -5   3   6       60.84       71.92     10.05 o 
  -4   3   6       12.85        1.72      8.02 o 
  -3   3   6       23.14       42.69      8.13 o 
  -2   3   6       29.32       23.43      7.43 o 
  -1   3   6      419.70      502.81     25.02 o 
   0   3   6      591.09      512.56     20.50 o 
   1   3   6      159.54      140.97     10.28 o 
   2   3   6        8.77        3.45      9.56 o 
   3   3   6        1.62        2.05     10.70 o 
   4   3   6      245.39      283.67     46.43 o 
   5   3   6      169.69      189.27     25.55 o 
   6   3   6       20.76       23.19     22.35 o 
   7   3   6      575.46      566.37     91.54 o 
   8   3   6      111.47      116.57     27.98 o 
   9   3   6        1.32      -31.91     31.91 o 
 -11   4   6        1.63       19.98     33.09 o 
 -10   4   6      600.22      609.81     50.28 o 
  -9   4   6       32.77       44.42     19.26 o 
  -8   4   6      536.73      577.83     33.56 o 
  -7   4   6     2074.40     2020.57     39.53 o 
  -6   4   6      857.74      901.04     26.49 o 
  -5   4   6      187.42      187.28     11.53 o 
  -4   4   6      123.18      146.41     10.09 o 
  -3   4   6      415.46      398.83     14.19 o 
  -2   4   6        6.23        7.07     10.68 o 
  -1   4   6        2.44        1.06      5.77 o 
   0   4   6     2413.40     2490.30     39.05 o 
   1   4   6     6277.31     6468.31     84.41 o 
   2   4   6       50.67       34.67     11.12 o 
   3   4   6      983.77     1005.04     33.09 o 
   4   4   6      291.98      269.70     26.55 o 
   5   4   6       76.56       87.29     24.68 o 
   6   4   6      698.86      688.86     42.65 o 
   7   4   6      587.73      573.44     37.61 o 
   8   4   6      140.47      179.67     30.92 o 
   9   4   6      453.09      498.61     40.17 o 
 -11   5   6      208.26      248.18     42.54 o 
 -10   5   6       50.49       51.52     17.78 o 
  -9   5   6       10.67       10.01     22.67 o 
  -8   5   6      312.50      292.49     26.09 o 
  -7   5   6      336.11      334.31     26.31 o 
  -6   5   6      763.36      744.39     38.15 o 
  -5   5   6      207.29      199.87     12.44 o 
  -4   5   6      630.66      642.58     17.35 o 
  -3   5   6      173.31      166.03     12.74 o 
  -2   5   6      261.64      225.25     24.38 o 
  -1   5   6      308.98      318.67     28.46 o 
   0   5   6     4228.31     4195.08     57.85 o 
   1   5   6     2421.33     2457.76     64.11 o 
   2   5   6      124.91      135.88     13.52 o 
   3   5   6      226.01      229.98     14.70 o 
   4   5   6        1.58      -21.27     30.51 o 
   5   5   6       47.94       40.73     23.95 o 
   6   5   6       19.11       27.29     44.05 o 
   7   5   6        4.68      -16.43     25.63 o 
   8   5   6      364.28      341.95     53.18 o 
   9   5   6      376.51      371.22     66.29 o 
 -11   6   6       41.78       33.95     33.52 o 
 -10   6   6       71.44       72.24     35.51 o 
  -9   6   6       62.92       62.72     23.53 o 
  -8   6   6      500.72      533.59     32.43 o 
  -7   6   6      867.83      855.47     40.06 o 
  -6   6   6      304.09      292.09     25.67 o 
  -5   6   6      212.88      199.18     22.71 o 
  -4   6   6      336.77      375.03     25.14 o 
  -3   6   6      408.02      400.12     17.51 o 
  -2   6   6      143.17      152.79     12.78 o 
  -1   6   6      257.37      216.99     13.99 o 
   0   6   6      860.27      832.28     25.71 o 
   1   6   6     3341.31     3221.74     52.15 o 
   2   6   6       23.05       32.51     16.80 o 
   3   6   6       43.33       58.66     26.75 o 
   4   6   6        1.39       16.12     31.37 o 
   5   6   6      341.26      341.22     42.12 o 
   6   6   6       72.85       70.26     36.31 o 
   7   6   6       96.32      132.58     40.40 o 
   8   6   6      440.16      364.99     58.12 o 
 -10   7   6       16.25       24.25     24.33 o 
  -9   7   6       50.70       55.88     33.74 o 
  -8   7   6      179.46      193.30     25.74 o 
  -7   7   6     2171.92     2103.87     69.51 o 
  -6   7   6      927.96      896.71     40.19 o 
  -5   7   6        0.79       15.04     19.30 o 
  -4   7   6      862.39      767.58     46.63 o 
  -3   7   6      648.48      676.37     34.64 o 
  -2   7   6      886.78      899.49     36.68 o 
  -1   7   6      127.42      123.34     13.42 o 
   0   7   6      568.70      604.21     21.81 o 
   1   7   6      930.30      918.67     30.85 o 
   2   7   6        6.37        2.70     14.40 o 
   3   7   6      421.88      404.39     44.91 o 
   4   7   6        4.45        3.01     33.95 o 
   5   7   6       17.69       -8.38     33.74 o 
   6   7   6      406.61      452.95     51.57 o 
   7   7   6        6.69        0.43     32.88 o 
 -10   8   6      527.97      500.55     36.21 o 
  -9   8   6      480.75      401.67     32.71 o 
  -8   8   6      368.74      386.80     31.51 o 
  -7   8   6      989.66      984.17     44.42 o 
  -6   8   6      410.53      397.75     29.62 o 
  -5   8   6       19.07       37.71     24.93 o 
  -4   8   6      287.55      304.05     25.95 o 
  -3   8   6        0.03       -4.78     18.89 o 
  -2   8   6       42.17       26.86     21.81 o 
  -1   8   6       47.54       44.58     19.03 o 
   0   8   6       15.12       50.95     16.37 o 
   1   8   6        2.75        6.16     20.04 o 
   2   8   6       47.41       55.55     15.58 o 
   3   8   6      166.50      117.54     37.60 o 
   4   8   6        7.42      -10.31     37.60 o 
   5   8   6       34.08       39.32     39.97 o 
   6   8   6        1.74      -14.61     34.16 o 
   7   8   6        6.03       61.88     38.46 o 
 -10   9   6      121.22      146.48     36.42 o 
  -9   9   6     1408.61     1289.42     52.62 o 
  -8   9   6      895.57      907.98     45.33 o 
  -7   9   6     1463.53     1473.66     51.46 o 
  -6   9   6      139.68      152.81     25.53 o 
  -5   9   6       47.07       46.63     21.73 o 
  -4   9   6      496.89      520.13     31.56 o 
  -3   9   6        1.88       18.25     19.84 o 
  -2   9   6      135.67      152.77     32.02 o 
  -1   9   6        0.36        7.97     18.66 o 
   0   9   6      117.55      135.44     18.32 o 
   1   9   6      478.98      542.51     27.86 o 
   2   9   6     1183.93     1187.17     67.69 o 
   3   9   6       34.55       26.86     38.25 o 
   4   9   6      655.20      711.02     60.16 o 
   5   9   6      235.31      270.53     48.13 o 
   6   9   6       21.90       21.70     37.39 o 
  -9  10   6       59.42       55.86     27.12 o 
  -8  10   6       16.25       15.61     54.15 o 
  -7  10   6      438.57      550.59    138.92 o 
  -6  10   6      263.81      253.90     29.01 o 
  -5  10   6       95.03      144.24     54.58 o 
  -4  10   6      148.19      138.72     24.99 o 
  -3  10   6      114.87       89.50     23.15 o 
  -2  10   6      176.99      199.92     24.66 o 
  -1  10   6       46.52       29.64     19.24 o 
   0  10   6     1786.23     1725.26     50.79 o 
   1  10   6     2731.95     2783.58     53.72 o 
   2  10   6      454.54      433.18     51.78 o 
   3  10   6      431.52      402.89     51.35 o 
   4  10   6      714.87      708.87     61.88 o 
   5  10   6       46.11       64.03     39.97 o 
  -8  11   6       35.57        4.58     25.36 o 
  -7  11   6      443.35      446.85     35.64 o 
  -6  11   6       92.46      124.71     40.83 o 
  -5  11   6      156.96      167.91     31.80 o 
  -4  11   6      149.66      189.83     27.80 o 
  -3  11   6       79.24       80.37     23.34 o 
  -2  11   6       67.08       34.16     21.93 o 
  -1  11   6       91.75       84.82     22.33 o 
   0  11   6      237.79      277.27     27.06 o 
   1  11   6      995.81      980.87     47.26 o 
   2  11   6      105.95       67.04     44.05 o 
   3  11   6      110.10       73.49     41.04 o 
   4  11   6       69.89       99.06     43.83 o 
  -8  12   6      149.62      112.43     28.47 o 
  -7  12   6      936.18     1000.71     49.76 o 
  -6  12   6      158.15      180.43     49.31 o 
  -5  12   6        0.20       11.96     22.33 o 
  -4  12   6       14.44        4.65     22.03 o 
  -3  12   6       34.54       27.98     22.40 o 
  -2  12   6     1039.77     1125.08     47.71 o 
  -1  12   6      445.31      459.35     49.49 o 
   0  12   6      109.85      116.64     29.77 o 
   1  12   6      157.91      100.78     41.69 o 
   2  12   6      327.94      303.62     54.79 o 
   3  12   6       70.92       87.45     44.69 o 
  -6  13   6      327.12      334.17     42.97 o 
  -5  13   6       18.92       23.63     24.23 o 
  -4  13   6       76.26       39.54     24.84 o 
  -3  13   6      141.84       87.92     29.33 o 
  -2  13   6      101.39       95.71     27.72 o 
  -1  13   6      185.01      115.76     22.60 o 
   0  13   6      319.96      294.02     37.33 o 
   1  13   6      220.75      273.32     57.37 o 
  -4  14   6      215.36      222.21     35.10 o 
  -3  14   6      103.72       63.40     21.86 o 
  -2  14   6       66.05       71.11     27.49 o 
  -1 -14   7        0.80        8.38     38.89 o 
   0 -14   7      771.54      962.85     73.27 o 
   1 -14   7      106.02       97.34     40.18 o 
   2 -14   7     2157.10     2508.43    102.06 o 
   3 -14   7       10.37        2.79     33.31 o 
   4 -14   7       98.70       64.89     35.24 o 
   5 -14   7        7.53       37.82     35.45 o 
   6 -14   7       68.41       10.53     34.81 o 
  -3 -13   7      114.39      120.75     22.35 o 
  -2 -13   7       90.73      108.01     20.86 o 
  -1 -13   7      123.47       99.36     19.88 o 
   0 -13   7       77.14       68.80     19.12 o 
   1 -13   7       94.72       92.61     38.25 o 
   2 -13   7      157.08       97.77     38.25 o 
   3 -13   7      586.44      646.77     56.94 o 
   4 -13   7      195.86      142.03     37.60 o 
   5 -13   7       26.93       16.12     32.66 o 
   6 -13   7      101.93       96.05     35.45 o 
   7 -13   7      121.11      117.75     37.82 o 
  -4 -12   7      395.86      418.57     47.27 o 
  -3 -12   7        2.01       17.86     20.83 o 
  -2 -12   7      104.19       85.58     20.46 o 
  -1 -12   7        9.68       16.59     22.24 o 
   0 -12   7      509.05      554.05     27.63 o 
   1 -12   7      818.93      823.94     43.98 o 
   2 -12   7       45.02       61.02     16.99 o 
   3 -12   7      792.17      769.03     64.68 o 
   4 -12   7      204.72      221.75     42.54 o 
   5 -12   7       13.27       25.78     31.37 o 
   6 -12   7      487.86      425.66     47.49 o 
   7 -12   7       15.24       18.05     31.80 o 
   8 -12   7      436.41      444.36     49.64 o 
  -5 -11   7      340.16      293.95     42.76 o 
  -4 -11   7      714.96      755.30     32.78 o 
  -3 -11   7        2.84       17.02     20.10 o 
  -2 -11   7        6.42        7.04     18.62 o 
  -1 -11   7        9.28      -30.85     30.97 o 
   0 -11   7       11.98       28.46     19.48 o 
   1 -11   7      835.51      807.63     30.05 o 
   2 -11   7      168.82      161.18     18.49 o 
   3 -11   7     1291.18     1380.56     63.71 o 
   4 -11   7       47.62       45.23     19.87 o 
   5 -11   7        2.66       -7.31     29.65 o 
   6 -11   7      214.93      203.06     39.32 o 
   7 -11   7        7.18        6.66     29.44 o 
   8 -11   7       34.86       45.80     21.06 o 
   9 -11   7       42.24       49.12     22.86 o 
  -6 -10   7       64.57        8.81     35.88 o 
  -5 -10   7       30.52        7.31     25.28 o 
  -4 -10   7      204.99      227.95     26.19 o 
  -3 -10   7      431.26      421.36     30.19 o 
  -2 -10   7        7.77       27.87     20.34 o 
  -1 -10   7      443.24      439.55     27.34 o 
   0 -10   7      383.87      363.31     22.35 o 
   1 -10   7      863.48      816.30     51.86 o 
   2 -10   7      283.75      272.56     19.75 o 
   3 -10   7     1570.44     1578.82     43.39 o 
   4 -10   7      879.18      909.37     37.68 o 
   5 -10   7       84.63       68.02     19.82 o 
   6 -10   7       10.30        9.72     30.30 o 
   7 -10   7      260.70      290.79     26.86 o 
   8 -10   7      179.42      232.88     26.83 o 
   9 -10   7        6.41       33.74     30.94 o 
  -7  -9   7        1.81       63.60     40.61 o 
  -6  -9   7        2.06       55.44     34.81 o 
  -5  -9   7      823.83      782.82     38.24 o 
  -4  -9   7      218.37      234.12     26.96 o 
  -3  -9   7       89.65       86.45     21.20 o 
  -2  -9   7      213.45      211.72     44.48 o 
  -1  -9   7       39.61       39.47     19.98 o 
   0  -9   7      413.68      391.61     33.41 o 
   1  -9   7      220.19      216.88     21.34 o 
   2  -9   7      317.14      327.88     20.17 o 
   3  -9   7     2562.77     2700.61     46.97 o 
   4  -9   7      588.94      637.56     60.38 o 
   5  -9   7      193.71      209.10     23.00 o 
   6  -9   7      367.41      366.63     21.14 o 
   7  -9   7       25.16       18.72     15.28 o 
   8  -9   7      109.41      104.89     21.88 o 
   9  -9   7        0.32       55.65     31.16 o 
  10  -9   7      731.01      770.32     62.53 o 
  -7  -8   7       15.88       31.37     35.24 o 
  -6  -8   7      161.36      198.97     37.17 o 
  -5  -8   7      752.61      755.16     37.98 o 
  -4  -8   7      314.96      298.62     26.51 o 
  -3  -8   7     1059.88     1074.89     37.95 o 
  -2  -8   7     1818.66     1719.11    102.39 o 
  -1  -8   7        1.86      -17.25     17.25 o 
   0  -8   7      669.64      626.90     30.46 o 
   1  -8   7        3.66       -6.18     16.87 o 
   2  -8   7      725.11      748.86     31.55 o 
   3  -8   7     2569.88     2622.43     45.98 o 
   4  -8   7      149.43      145.82     21.98 o 
   5  -8   7      116.20      129.36     39.32 o 
   6  -8   7       36.80       33.65     14.96 o 
   7  -8   7       75.74      111.97     16.82 o 
   8  -8   7        1.57       18.74     15.70 o 
   9  -8   7      357.86      360.86     29.44 o 
  10  -8   7      624.11      649.99     55.01 o 
  -8  -7   7        0.50      -33.31     33.31 o 
  -7  -7   7      287.19      279.55     40.61 o 
  -6  -7   7       56.99       30.88     32.98 o 
  -5  -7   7      511.54      539.96     31.73 o 
  -4  -7   7      121.43      116.96     26.11 o 
  -3  -7   7      367.90      372.78     25.51 o 
  -2  -7   7       44.91       27.86     18.83 o 
  -1  -7   7       47.93       43.93     16.76 o 
   0  -7   7      614.43      468.12     99.06 o 
   1  -7   7      113.06      124.04     17.99 o 
   2  -7   7      580.56      583.38     29.35 o 
   3  -7   7      816.89      872.03     32.79 o 
   4  -7   7       56.03       58.11     13.77 o 
   5  -7   7      381.68      355.13     19.61 o 
   6  -7   7      133.95      132.14     16.34 o 
   7  -7   7       47.36       38.24     15.19 o 
   8  -7   7      191.09      207.62     19.70 o 
   9  -7   7       16.89       21.64     17.77 o 
  10  -7   7      284.65      298.62     25.16 o 
  -8  -6   7      131.62      154.49     40.18 o 
  -7  -6   7      386.33      430.61     43.62 o 
  -6  -6   7       65.09       79.85     49.42 o 
  -5  -6   7     2199.96     2194.90     62.10 o 
  -4  -6   7     2582.46     2564.39     55.97 o 
  -3  -6   7      751.51      708.25     31.34 o 
  -2  -6   7        6.99       19.63     16.63 o 
  -1  -6   7      166.66      181.75     18.45 o 
   0  -6   7      507.41      488.69     17.42 o 
   1  -6   7       93.24       90.68     22.78 o 
   2  -6   7      250.34      256.69     19.45 o 
   3  -6   7      731.99      729.59     23.39 o 
   4  -6   7     3085.11     2966.41     57.48 o 
   5  -6   7      173.40      197.08     18.14 o 
   6  -6   7     1111.64     1090.69     27.31 o 
   7  -6   7      475.94      518.18     23.04 o 
   8  -6   7     1428.65     1406.70     37.45 o 
   9  -6   7      145.26      169.31     21.33 o 
  10  -6   7      606.92      611.11     30.57 o 
  -9  -5   7       45.87        6.66     35.02 o 
  -8  -5   7       14.13        0.64     31.37 o 
  -7  -5   7      247.68      244.53     36.74 o 
  -6  -5   7        0.21        3.19     19.21 o 
  -5  -5   7     1533.56     1472.39     42.89 o 
  -4  -5   7      288.35      279.64     23.16 o 
  -3  -5   7     2687.27     2518.75     52.34 o 
  -2  -5   7      831.89      840.95     20.42 o 
  -1  -5   7      360.97      339.69     26.86 o 
   0  -5   7      709.44      684.37     27.50 o 
   1  -5   7       11.77       14.75     12.49 o 
   2  -5   7      207.86      230.60     21.70 o 
   3  -5   7      909.07      853.09     28.80 o 
   4  -5   7     2182.20     2160.11     36.98 o 
   5  -5   7      207.92      213.87     14.73 o 
   6  -5   7      642.86      623.32     22.68 o 
   7  -5   7      434.51      447.35     25.65 o 
   8  -5   7      362.77      382.92     23.38 o 
   9  -5   7       34.36       46.44     18.66 o 
  10  -5   7      205.93      224.21     24.46 o 
  -9  -4   7      134.36      149.55     39.11 o 
  -8  -4   7       20.18       30.51     30.94 o 
  -7  -4   7      463.93      492.35     30.79 o 
  -6  -4   7      838.24      763.28     33.04 o 
  -5  -4   7       23.88       24.20     13.04 o 
  -4  -4   7       89.89       98.41     10.94 o 
  -3  -4   7      755.62      735.10     17.61 o 
  -2  -4   7      139.24      157.13     19.12 o 
  -1  -4   7      515.04      516.28     25.50 o 
   0  -4   7      394.98      391.54     26.86 o 
   1  -4   7        9.31       15.15     13.14 o 
   2  -4   7       11.31       32.86      9.21 o 
   3  -4   7     1224.91     1253.71     25.76 o 
   4  -4   7     2870.90     2815.52     43.84 o 
   5  -4   7      342.84      331.88     18.08 o 
   6  -4   7     1030.66     1004.54     26.25 o 
   7  -4   7      376.06      403.74     22.30 o 
   8  -4   7       66.70      107.33     18.72 o 
   9  -4   7       86.96       62.33     23.21 o 
  10  -4   7        6.33       21.89     23.87 o 
 -10  -3   7       51.51       32.02     36.31 o 
  -9  -3   7        9.49      -19.77     32.66 o 
  -8  -3   7      308.95      291.15     38.25 o 
  -7  -3   7      635.24      657.00     26.37 o 
  -6  -3   7      111.39      117.22     13.19 o 
  -5  -3   7       79.31       81.69     14.17 o 
  -4  -3   7     1834.45     1750.60     27.64 o 
  -3  -3   7       28.77       24.52      7.41 o 
  -2  -3   7       24.70       22.26     13.00 o 
  -1  -3   7     1907.86     1903.91     39.20 o 
   0  -3   7      426.53      426.18     23.98 o 
   1  -3   7     2018.53     2109.15     42.68 o 
   2  -3   7       30.65       32.65      7.62 o 
   3  -3   7     3069.90     3183.31     45.17 o 
   4  -3   7     3474.81     3410.36     50.06 o 
   5  -3   7       29.95       27.54     13.63 o 
   6  -3   7     1146.76     1147.18     27.30 o 
   7  -3   7       54.30       53.83     34.92 o 
   8  -3   7       40.91       60.41     21.74 o 
   9  -3   7       24.52       40.61     22.77 o 
  10  -3   7      425.76      468.64     47.27 o 
 -10  -2   7       10.06       21.49     33.31 o 
  -9  -2   7       96.68       76.49     33.74 o 
  -8  -2   7       13.82       50.00     18.89 o 
  -7  -2   7        4.51        8.89     12.40 o 
  -6  -2   7       55.89       50.81     12.16 o 
  -5  -2   7     1754.60     1705.84     28.80 o 
  -4  -2   7      478.43      465.72     16.09 o 
  -3  -2   7        3.02       15.42      9.10 o 
  -2  -2   7       20.78       20.16     11.54 o 
  -1  -2   7      312.00      248.84     26.64 o 
   0  -2   7      153.42      152.20     28.79 o 
   1  -2   7      263.73      238.00     12.32 o 
   2  -2   7       19.89        8.00      8.15 o 
   3  -2   7     1443.43     1339.99     27.13 o 
   4  -2   7     1179.25     1134.00     28.18 o 
   5  -2   7       30.64        5.77     14.95 o 
   6  -2   7        1.02      -11.60     18.52 o 
   7  -2   7       57.08       55.21     20.12 o 
   8  -2   7       18.20       31.95     21.63 o 
   9  -2   7        0.88       22.79     16.72 o 
  10  -2   7      417.27      413.47     34.69 o 
 -10  -1   7      133.18       67.04     35.24 o 
  -9  -1   7       96.32      136.80     30.83 o 
  -8  -1   7      125.02      105.66     16.41 o 
  -7  -1   7      378.22      371.27     17.43 o 
  -6  -1   7     1369.27     1272.97     26.42 o 
  -5  -1   7      778.73      734.57     24.57 o 
  -4  -1   7     4395.94     4324.86     57.71 o 
  -3  -1   7      750.24      803.54     20.23 o 
  -2  -1   7      441.45      444.13     29.22 o 
  -1  -1   7       60.34       85.58     11.97 o 
   0  -1   7       47.96       60.81      7.94 o 
   1  -1   7     1004.46     1006.01     28.61 o 
   2  -1   7     1376.85     1348.23     26.47 o 
   3  -1   7      720.37      692.40     22.20 o 
   4  -1   7      337.75      311.98     17.32 o 
   5  -1   7       61.09       53.44     18.01 o 
   6  -1   7        4.10        8.61     19.26 o 
   7  -1   7      141.10      148.34     23.74 o 
   8  -1   7      161.54      120.25     23.28 o 
   9  -1   7      646.81      643.12     37.77 o 
  10  -1   7       22.18       27.15     26.68 o 
 -10   0   7       83.27       92.81     23.00 o 
  -9   0   7       73.31      126.08     18.04 o 
  -8   0   7       33.37       30.25     17.17 o 
  -7   0   7      168.48      161.02     16.40 o 
  -6   0   7        3.07       -3.71     14.95 o 
  -5   0   7      246.28      284.20     15.78 o 
  -4   0   7     4198.48     4163.23     67.90 o 
  -3   0   7     1238.38     1280.56     32.21 o 
  -2   0   7      332.73      380.55     19.62 o 
  -1   0   7     3727.90     3843.82    106.25 o 
   0   0   7      101.77      110.75     10.26 o 
   1   0   7     5902.39     5877.45     87.96 o 
   2   0   7        5.09       19.05      9.92 o 
   3   0   7     3573.62     3546.58     51.16 o 
   4   0   7     2162.07     2171.63     49.16 o 
   5   0   7      121.75      118.06     20.65 o 
   6   0   7      268.51      331.27     60.06 o 
   7   0   7       79.16      118.43     22.76 o 
   8   0   7       16.37       10.66     34.81 o 
   9   0   7      270.06      279.11     41.15 o 
  10   0   7        0.22       30.07     27.58 o 
 -10   1   7      997.38      966.48     54.26 o 
  -9   1   7        2.30       26.54     19.67 o 
  -8   1   7     1071.94     1028.35     31.31 o 
  -7   1   7       44.95       47.64     12.23 o 
  -6   1   7     2052.44     1930.17     36.79 o 
  -5   1   7       49.03       65.29     15.60 o 
  -4   1   7     5287.02     5107.28     78.46 o 
  -3   1   7        5.63       -1.09     10.95 o 
  -2   1   7      864.53      874.92     27.40 o 
  -1   1   7      935.27      930.82     27.04 o 
   0   1   7      399.47      429.52     18.30 o 
   1   1   7       34.90       39.60     13.21 o 
   2   1   7      199.85      173.72     32.34 o 
   3   1   7      888.96      854.16     26.32 o 
   4   1   7     3402.16     3271.46     75.64 o 
   5   1   7      130.26      129.73     22.19 o 
   6   1   7      848.72      784.94     61.24 o 
   7   1   7      897.41      870.45     53.07 o 
   8   1   7       46.15       68.72     24.42 o 
   9   1   7      229.75      213.86     30.65 o 
  10   1   7      348.15      404.71     47.27 o 
 -10   2   7       60.72       84.36     25.78 o 
  -9   2   7      820.36      865.07     31.63 o 
  -8   2   7       63.55       86.81     23.45 o 
  -7   2   7      446.05      470.01     21.46 o 
  -6   2   7     1671.91     1613.28     30.53 o 
  -5   2   7      386.92      433.72     19.29 o 
  -4   2   7     1239.85     1094.90     25.95 o 
  -3   2   7     3809.03     3695.52     55.34 o 
  -2   2   7      259.60      250.89     15.21 o 
  -1   2   7       61.98       33.29      9.88 o 
   0   2   7        0.33      -12.78     12.78 o 
   1   2   7      710.94      659.00     26.87 o 
   2   2   7        5.23       -6.37     13.67 o 
   3   2   7       53.12       46.01     28.58 o 
   4   2   7     2085.30     1992.39     51.27 o 
   5   2   7      384.73      369.54     28.06 o 
   6   2   7      379.21      362.92     38.68 o 
   7   2   7      507.57      554.72     35.20 o 
   8   2   7      269.48      304.09     35.78 o 
   9   2   7      503.08      587.45     39.73 o 
 -11   3   7      732.91      760.44     61.02 o 
 -10   3   7      426.11      476.80     46.41 o 
  -9   3   7      495.74      489.10     41.90 o 
  -8   3   7       33.94       37.95     12.60 o 
  -7   3   7      601.15      590.97     20.77 o 
  -6   3   7       87.89       96.79     12.56 o 
  -5   3   7      231.02      280.43     14.02 o 
  -4   3   7      540.56      517.86     17.99 o 
  -3   3   7     2870.25     2880.64     37.76 o 
  -2   3   7      195.90      188.62     12.48 o 
  -1   3   7      128.96      121.30     14.84 o 
   0   3   7      621.47      584.51     22.55 o 
   1   3   7     1169.55     1193.66     38.28 o 
   2   3   7     2009.35     2057.58     36.53 o 
   3   3   7        5.60       -5.32     25.25 o 
   4   3   7     2938.85     2857.12    114.42 o 
   5   3   7     2969.47     2825.37     87.88 o 
   6   3   7       98.99       96.22     24.87 o 
   7   3   7      195.24      198.97     40.72 o 
   8   3   7      327.79      304.05     33.62 o 
   9   3   7        2.22       26.80     28.98 o 
 -10   4   7      649.39      664.82     39.04 o 
  -9   4   7      286.91      289.24     21.48 o 
  -8   4   7      134.25      142.97     23.26 o 
  -7   4   7        3.06      -17.71     17.71 o 
  -6   4   7       45.97       54.83     11.56 o 
  -5   4   7      221.42      238.95     13.44 o 
  -4   4   7     2633.71     2593.92     36.02 o 
  -3   4   7     2026.78     2068.93     30.68 o 
  -2   4   7        0.80        4.45     10.93 o 
  -1   4   7     1293.45     1312.27     34.06 o 
   0   4   7      428.69      462.01     18.28 o 
   1   4   7      181.55      237.10     15.66 o 
   2   4   7     1386.42     1448.91     32.08 o 
   3   4   7      107.15       90.85     26.32 o 
   4   4   7     2733.68     2679.04     86.38 o 
   5   4   7      560.66      562.41     34.23 o 
   6   4   7       17.12       23.33     23.90 o 
   7   4   7      222.42      238.61     53.83 o 
   8   4   7       64.98       74.09     29.64 o 
   9   4   7       16.90       32.48     28.99 o 
 -10   5   7       87.06       67.11     18.62 o 
  -9   5   7      102.35      122.10     24.22 o 
  -8   5   7       12.25        1.11     20.25 o 
  -7   5   7      232.42      250.42     25.68 o 
  -6   5   7        2.58       -9.94     18.73 o 
  -5   5   7       77.84      102.17     14.40 o 
  -4   5   7      756.55      742.29     20.00 o 
  -3   5   7     1494.54     1419.13     30.65 o 
  -2   5   7      263.58      297.20     16.08 o 
  -1   5   7     1675.74     1738.81     33.61 o 
   0   5   7      255.69      264.68     14.37 o 
   1   5   7      414.77      413.02     16.48 o 
   2   5   7      243.66      274.67     17.01 o 
   3   5   7       47.16       48.44     13.61 o 
   4   5   7     1901.92     1949.54     75.64 o 
   5   5   7      353.11      393.65     43.40 o 
   6   5   7      222.28      235.74     31.05 o 
   7   5   7       53.98       46.34     55.97 o 
   8   5   7       45.04       33.48     27.83 o 
 -10   6   7      536.32      495.66     34.97 o 
  -9   6   7       87.02       65.26     28.36 o 
  -8   6   7       76.14       46.20     34.92 o 
  -7   6   7       41.79       49.44     21.99 o 
  -6   6   7      323.73      427.65     40.18 o 
  -5   6   7      260.61      262.76     25.68 o 
  -4   6   7     1061.86     1054.04     62.85 o 
  -3   6   7     3335.97     3226.70     49.73 o 
  -2   6   7        0.89        6.08     12.01 o 
  -1   6   7      520.15      534.64     25.01 o 
   0   6   7      486.94      474.48     17.78 o 
   1   6   7      313.98      272.93     15.71 o 
   2   6   7      100.78       95.43     15.62 o 
   3   6   7      253.27      275.04     40.40 o 
   4   6   7      217.86      232.92     39.54 o 
   5   6   7     1771.55     1732.95     76.28 o 
   6   6   7       43.84       26.86     36.10 o 
   7   6   7      343.71      485.40     50.92 o 
   8   6   7       58.86       78.43     38.46 o 
 -10   7   7      576.40      593.50     64.35 o 
  -9   7   7        0.96      -12.24     28.69 o 
  -8   7   7      710.73      731.35     42.89 o 
  -7   7   7        4.74      -16.44     30.83 o 
  -6   7   7     1076.74     1090.64     44.72 o 
  -5   7   7       86.83      107.01     25.36 o 
  -4   7   7     1671.88     1605.47     48.60 o 
  -3   7   7     4718.01     4611.38     88.18 o 
  -2   7   7      438.51      386.31     26.35 o 
  -1   7   7      430.80      407.90     19.01 o 
   0   7   7      588.21      547.63     20.32 o 
   1   7   7      152.22      134.55     17.60 o 
   2   7   7       98.64       98.65     15.96 o 
   3   7   7      329.49      320.38     42.54 o 
   4   7   7      385.07      407.40     47.70 o 
   5   7   7      174.37      169.32     41.69 o 
   6   7   7        0.01       -8.59     37.39 o 
   7   7   7       16.26       57.16     36.74 o 
 -10   8   7      188.79      218.77     46.52 o 
  -9   8   7       27.53        8.90     34.06 o 
  -8   8   7      411.22      375.64     32.58 o 
  -7   8   7       30.96       63.82     32.23 o 
  -6   8   7     1435.40     1382.38     48.97 o 
  -5   8   7        1.94       28.22     20.66 o 
  -4   8   7     1145.49     1094.17     43.81 o 
  -3   8   7     1409.25     1432.32     46.72 o 
  -2   8   7      366.34      390.21     39.11 o 
  -1   8   7       27.15       -3.55     18.38 o 
   0   8   7      200.49      203.22     19.54 o 
   1   8   7      118.92      135.41     17.60 o 
   2   8   7      315.31      354.60     31.16 o 
   3   8   7      225.59      235.93     43.83 o 
   4   8   7      442.37      403.75     50.92 o 
   5   8   7     1466.25     1576.31     78.64 o 
   6   8   7      139.46      191.88     46.84 o 
  -9   9   7       76.42       89.77     27.54 o 
  -8   9   7      432.65      408.84     54.47 o 
  -7   9   7      179.77      175.76     34.38 o 
  -6   9   7      390.66      380.16     31.83 o 
  -5   9   7       57.42       73.63     23.54 o 
  -4   9   7      150.11      135.20     24.69 o 
  -3   9   7     1059.49     1077.30     43.66 o 
  -2   9   7      625.21      308.77     33.31 o 
  -1   9   7       41.71       15.55     24.93 o 
   0   9   7      427.39      471.71     24.95 o 
   1   9   7        3.82      -11.17     15.94 o 
   2   9   7     1016.37      936.85     64.25 o 
   3   9   7      151.81      125.06     42.54 o 
   4   9   7      177.23      240.66     47.70 o 
   5   9   7     1823.77     1769.91     84.87 o 
  -9  10   7      260.14      295.13     34.25 o 
  -8  10   7      484.00      469.94     36.98 o 
  -7  10   7       48.46       55.79     24.69 o 
  -6  10   7      512.32      550.21     36.84 o 
  -5  10   7       11.78       11.18     23.32 o 
  -4  10   7      133.88      125.25     25.53 o 
  -3  10   7      662.31      678.85     38.88 o 
  -2  10   7      149.13      155.68     33.52 o 
  -1  10   7      435.96      409.65     29.84 o 
   0  10   7     1020.00     1056.73     37.05 o 
   1  10   7        3.16       31.58     17.98 o 
   2  10   7      624.81      573.28     55.44 o 
   3  10   7       10.76        2.79     42.33 o 
   4  10   7      298.52      376.67     55.65 o 
   5  10   7      400.00      527.94     61.45 o 
  -8  11   7       43.22       27.27     24.94 o 
  -7  11   7      152.77      147.01     28.49 o 
  -6  11   7      229.52      278.44     34.38 o 
  -5  11   7      138.03      171.72     28.86 o 
  -4  11   7       18.39       17.89     22.35 o 
  -3  11   7      764.13      812.95     41.86 o 
  -2  11   7       18.32        6.19     21.11 o 
  -1  11   7      202.17      217.93     23.84 o 
   0  11   7      479.10      521.28     42.14 o 
   1  11   7       18.83      -12.89     43.19 o 
   2  11   7      278.72      253.98     50.92 o 
   3  11   7       13.49       13.54     38.68 o 
  -7  12   7        6.27       28.47     25.22 o 
  -6  12   7      147.97      201.23     38.89 o 
  -5  12   7       20.94       24.19     31.05 o 
  -4  12   7      212.61      157.58     43.30 o 
  -3  12   7     1828.45     1769.27     82.94 o 
  -2  12   7      571.37      618.07     44.91 o 
  -1  12   7       24.78        7.94     18.88 o 
   0  12   7       54.26       17.93     20.66 o 
   1  12   7      101.65       69.40     43.19 o 
   2  12   7       62.15       50.71     42.76 o 
  -5  13   7       21.82       19.47     37.93 o 
  -4  13   7      394.00      393.65     36.57 o 
  -3  13   7     1239.25     1254.21     76.28 o 
  -2  13   7      533.21      477.77     62.96 o 
  -1  13   7        6.07      -10.87     37.46 o 
   0  13   7       59.94       49.64     47.49 o 
   0 -14   8       15.53      -23.42     40.40 o 
   1 -14   8        2.91        1.50     38.89 o 
   2 -14   8        7.75      -26.64     36.96 o 
   3 -14   8       72.47       78.00     39.54 o 
   4 -14   8      188.06      153.20     42.33 o 
   5 -14   8      195.16      214.66     47.27 o 
  -2 -13   8       71.50       72.15     21.27 o 
  -1 -13   8      390.94      432.86     27.76 o 
   0 -13   8       10.04       15.65     19.98 o 
   1 -13   8       23.19       11.82     38.03 o 
   2 -13   8       13.60      -14.61     35.88 o 
   3 -13   8      178.49      140.74     43.62 o 
   4 -13   8       45.02       78.21     36.74 o 
   5 -13   8       13.86       14.18     35.24 o 
   6 -13   8      110.00       52.00     35.02 o 
   7 -13   8      114.00      116.03     38.03 o 
  -3 -12   8       68.27       31.99     21.42 o 
  -2 -12   8      229.76      242.37     39.55 o 
  -1 -12   8      336.92      338.10     35.43 o 
   0 -12   8      164.24      115.48     22.92 o 
   1 -12   8        4.37       14.25     17.60 o 
   2 -12   8        2.59        0.52     16.86 o 
   3 -12   8        6.75       19.12     35.24 o 
   4 -12   8       50.49       38.25     35.67 o 
   5 -12   8       19.90       46.84     33.95 o 
   6 -12   8      861.77     1000.02     67.04 o 
   7 -12   8      685.72      758.93     63.17 o 
   8 -12   8        4.23       14.18     33.74 o 
  -4 -11   8       16.59      -23.33     33.00 o 
  -3 -11   8       32.98       11.04     31.08 o 
  -2 -11   8      161.87      146.81     23.18 o 
  -1 -11   8      160.28      158.08     21.82 o 
   0 -11   8       78.27       61.15     23.12 o 
   1 -11   8        0.48      -15.77     15.77 o 
   2 -11   8      239.61      232.31     20.83 o 
   3 -11   8       97.38       81.05     17.86 o 
   4 -11   8       71.91       71.25     22.05 o 
   5 -11   8       57.29       62.53     34.81 o 
   6 -11   8      320.65      325.32     44.91 o 
   7 -11   8     1000.28     1044.07     66.83 o 
   8 -11   8        6.18       -3.87     30.94 o 
  -5 -10   8       92.59       93.35     27.73 o 
  -4 -10   8        3.08      -14.23     41.36 o 
  -3 -10   8       58.25       36.11     16.04 o 
  -2 -10   8       37.78       18.24     21.23 o 
  -1 -10   8     2283.13     2241.62     53.55 o 
   0 -10   8      481.92      455.98     42.54 o 
   1 -10   8       24.37        1.77     16.88 o 
   2 -10   8      932.17      923.48     30.86 o 
   3 -10   8       69.24       71.64     16.66 o 
   4 -10   8      638.55      672.83     37.82 o 
   5 -10   8      463.39      485.60     30.20 o 
   6 -10   8      592.11      595.03     33.57 o 
   7 -10   8      538.87      560.60     48.78 o 
   8 -10   8      341.28      369.58     44.69 o 
  -6  -9   8      102.62      140.41     31.37 o 
  -5  -9   8       34.78       36.26     40.61 o 
  -4  -9   8       43.57       49.71     23.19 o 
  -3  -9   8        7.26       27.64     22.63 o 
  -2  -9   8       10.23       -0.03     15.47 o 
  -1  -9   8     1474.32     1531.61     47.27 o 
   0  -9   8       27.65        1.83     18.46 o 
   1  -9   8       10.91        1.57     18.69 o 
   2  -9   8      570.36      581.30     31.25 o 
   3  -9   8      263.40      279.33     20.10 o 
   4  -9   8      123.40      129.77     22.56 o 
   5  -9   8       41.16       65.72     20.74 o 
   6  -9   8      581.31      553.69     79.61 o 
   7  -9   8      745.18      790.67     44.43 o 
   8  -9   8        1.23       34.76     16.82 o 
   9  -9   8       59.66      101.85     32.02 o 
  -7  -8   8       67.65       94.76     37.82 o 
  -6  -8   8       18.17       44.12     25.20 o 
  -5  -8   8      149.94      207.22     26.78 o 
  -4  -8   8       79.37       86.55     22.96 o 
  -3  -8   8        2.47      -15.59     19.32 o 
  -2  -8   8       23.28       27.93     18.99 o 
  -1  -8   8      108.72       80.05     21.70 o 
   0  -8   8       37.30       47.35     19.22 o 
   1  -8   8       80.95      105.37     20.66 o 
   2  -8   8      431.03      468.64     26.81 o 
   3  -8   8        1.82       22.18     18.03 o 
   4  -8   8       56.14       75.21     28.69 o 
   5  -8   8     1612.32     1635.39     37.32 o 
   6  -8   8        9.98       -2.12     18.68 o 
   7  -8   8       12.52       25.32     15.64 o 
   8  -8   8        1.07       24.01     15.87 o 
   9  -8   8      535.30      584.51     34.38 o 
  10  -8   8      203.83      214.23     43.62 o 
  -8  -7   8        1.31      -32.88     35.45 o 
  -7  -7   8      113.02       93.68     36.74 o 
  -6  -7   8       92.06      119.27     24.39 o 
  -5  -7   8        4.65       -3.39     23.96 o 
  -4  -7   8     1157.19     1097.63     45.23 o 
  -3  -7   8      342.90      320.17     25.51 o 
  -2  -7   8      628.87      579.60     31.87 o 
  -1  -7   8      371.29      379.84     24.74 o 
   0  -7   8      458.76      427.70     24.80 o 
   1  -7   8       59.39       49.57     15.00 o 
   2  -7   8      167.77      151.78     19.90 o 
   3  -7   8      238.15      211.72     22.56 o 
   4  -7   8      189.85      197.03     19.19 o 
   5  -7   8        4.04      -11.13     15.08 o 
   6  -7   8      154.89      150.65     17.18 o 
   7  -7   8      662.98      634.39     28.93 o 
   8  -7   8      526.15      565.01     27.69 o 
   9  -7   8        5.99       19.58     23.09 o 
  10  -7   8       89.86      126.47     22.47 o 
  -8  -6   8       40.37       72.84     37.17 o 
  -7  -6   8      308.46      297.92     30.30 o 
  -6  -6   8      106.17       86.62     28.79 o 
  -5  -6   8      231.34      231.87     25.31 o 
  -4  -6   8       98.42      108.25     21.06 o 
  -3  -6   8      105.75       94.55     20.73 o 
  -2  -6   8        7.03      -13.30     17.14 o 
  -1  -6   8     1105.24     1152.40     36.92 o 
   0  -6   8      529.99      529.73     29.22 o 
   1  -6   8       33.88       34.93     16.86 o 
   2  -6   8      640.76      699.84     44.69 o 
   3  -6   8     1310.25     1231.53     70.68 o 
   4  -6   8        0.74        5.45     15.64 o 
   5  -6   8      588.21      592.55     27.22 o 
   6  -6   8      166.86      168.31     14.90 o 
   7  -6   8     2094.20     2167.61     37.99 o 
   8  -6   8     1393.40     1361.78     37.68 o 
   9  -6   8       28.12       17.06     18.78 o 
  10  -6   8        2.68       65.68     33.04 o 
  -8  -5   8      722.63      623.56     53.07 o 
  -7  -5   8      221.61      255.50     28.06 o 
  -6  -5   8      723.73      688.29     35.53 o 
  -5  -5   8      235.49      236.75     23.70 o 
  -4  -5   8      479.68      468.83     27.66 o 
  -3  -5   8      783.70      763.30     33.81 o 
  -2  -5   8       22.55       37.56     17.24 o 
  -1  -5   8       25.98       17.32     14.87 o 
   0  -5   8      968.39      899.68     32.19 o 
   1  -5   8      322.97      362.51     21.65 o 
   2  -5   8      156.37      148.78     17.04 o 
   3  -5   8      521.25      536.42     29.97 o 
   4  -5   8      809.83      757.86     28.06 o 
   5  -5   8      193.48      190.49     16.53 o 
   6  -5   8     1263.55     1222.05     28.26 o 
   7  -5   8     1375.47     1420.15     35.84 o 
   8  -5   8      582.44      674.05     29.32 o 
   9  -5   8       79.66       53.41     19.79 o 
  10  -5   8       50.32       33.76     21.15 o 
  -9  -4   8      232.17      204.99     41.47 o 
  -8  -4   8      752.74      744.75     53.93 o 
  -7  -4   8      664.90      673.59     35.52 o 
  -6  -4   8      130.69      142.79     22.97 o 
  -5  -4   8       92.70       64.09     24.28 o 
  -4  -4   8      762.57      698.06     31.77 o 
  -3  -4   8      645.38      714.94     31.95 o 
  -2  -4   8      107.30      114.96     17.25 o 
  -1  -4   8     2358.28     2388.16     49.45 o 
   0  -4   8     2501.09     2533.66     50.58 o 
   1  -4   8       44.28       50.32     25.25 o 
   2  -4   8      108.11       99.27     11.25 o 
   3  -4   8     1116.69     1131.90     26.98 o 
   4  -4   8      301.48      333.80     16.77 o 
   5  -4   8     2680.19     2731.55     46.18 o 
   6  -4   8      373.00      340.98     17.15 o 
   7  -4   8     1628.19     1500.80     36.74 o 
   8  -4   8      850.80      920.80     32.97 o 
   9  -4   8       19.94       30.25     19.16 o 
  10  -4   8      121.46       98.92     23.26 o 
  -9  -3   8      394.41      495.50     46.84 o 
  -8  -3   8      860.03      905.26     58.23 o 
  -7  -3   8      808.00      681.30     36.23 o 
  -6  -3   8      431.82      477.73     29.14 o 
  -5  -3   8      470.01      467.70     27.61 o 
  -4  -3   8      468.28      452.40     24.92 o 
  -3  -3   8        1.66       13.10     14.65 o 
  -2  -3   8      710.79      689.72     29.16 o 
  -1  -3   8      954.55      923.01     32.34 o 
   0  -3   8     1402.88     1292.84     43.40 o 
   1  -3   8      165.39      121.03     16.18 o 
   2  -3   8       56.00       58.91      8.73 o 
   3  -3   8      228.91      209.31     13.35 o 
   4  -3   8     1710.50     1730.60     34.37 o 
   5  -3   8       25.78       16.66     14.38 o 
   6  -3   8      268.99      284.73     19.81 o 
   7  -3   8       88.81       77.71     17.52 o 
   8  -3   8      596.66      618.93     29.21 o 
   9  -3   8       32.13       23.61     28.15 o 
  10  -3   8      214.53      244.36     41.58 o 
 -10  -2   8       71.52       78.00     36.31 o 
  -9  -2   8      202.14      152.35     37.17 o 
  -8  -2   8       23.80       23.42     28.79 o 
  -7  -2   8       18.66        8.32     20.26 o 
  -6  -2   8        2.47      -17.29     17.29 o 
  -5  -2   8        3.27       23.81     18.29 o 
  -4  -2   8        7.23       25.78     16.25 o 
  -3  -2   8      458.62      479.32     23.76 o 
  -2  -2   8        6.21        6.88     13.70 o 
  -1  -2   8      200.01      143.62     15.42 o 
   0  -2   8     2043.12     1895.55     41.30 o 
   1  -2   8      578.89      621.59     18.11 o 
   2  -2   8       19.12       32.64      9.67 o 
   3  -2   8     2121.44     2002.91     35.14 o 
   4  -2   8      235.78      253.11     16.75 o 
   5  -2   8      480.45      443.43     21.44 o 
   6  -2   8      556.27      554.84     25.34 o 
   7  -2   8       30.11       48.97     20.34 o 
   8  -2   8      233.99      246.49     27.03 o 
   9  -2   8      291.78      276.68     29.70 o 
  10  -2   8      795.08      781.29    122.69 o 
 -10  -1   8      190.88      170.61     39.75 o 
  -9  -1   8       27.99       70.26     32.66 o 
  -8  -1   8       70.67       62.96     28.36 o 
  -7  -1   8      556.05      567.11     31.43 o 
  -6  -1   8      388.40      365.23     25.61 o 
  -5  -1   8       79.56       81.06     13.70 o 
  -4  -1   8       42.49       53.74     18.74 o 
  -3  -1   8      831.31      792.57     28.09 o 
  -2  -1   8       13.69       -4.83     13.02 o 
  -1  -1   8     2326.21     2311.42     34.02 o 
   0  -1   8      966.87      918.78     20.85 o 
   1  -1   8     1158.93     1266.34     34.32 o 
   2  -1   8      111.03      102.37     11.51 o 
   3  -1   8     1592.25     1523.97     31.10 o 
   4  -1   8      219.32      204.33     18.08 o 
   5  -1   8      141.90      120.99     17.32 o 
   6  -1   8       55.53       52.85     32.23 o 
   7  -1   8      301.48      281.13     26.85 o 
   8  -1   8     1387.72     1383.65     48.43 o 
   9  -1   8      453.56      483.80     35.85 o 
  10  -1   8       54.89       32.68     28.26 o 
 -10   0   8       21.99      -14.18     31.59 o 
  -9   0   8        4.59        3.01     28.36 o 
  -8   0   8      525.17      521.54     42.12 o 
  -7   0   8      704.52      686.19     26.08 o 
  -6   0   8      295.37      311.58     18.34 o 
  -5   0   8      963.16      952.76     26.82 o 
  -4   0   8      115.96      109.18     31.69 o 
  -3   0   8        3.56        1.79     18.69 o 
  -2   0   8      306.55      305.48     18.66 o 
  -1   0   8      780.82      836.04     21.59 o 
   0   0   8      743.62      722.53     20.65 o 
   1   0   8       32.07       24.24     11.91 o 
   2   0   8      721.55      723.03     28.45 o 
   3   0   8      151.50      160.59     14.55 o 
   4   0   8        9.19       -4.15     14.88 o 
   5   0   8      140.66      135.26     22.24 o 
   6   0   8      251.28      234.88     24.95 o 
   7   0   8      615.71      586.62     45.88 o 
   8   0   8     1971.92     1829.16    113.35 o 
   9   0   8       26.24       90.25     34.81 o 
  10   0   8      107.89       94.31     29.81 o 
 -10   1   8      295.08      287.07     38.46 o 
  -9   1   8      340.40      326.80     49.31 o 
  -8   1   8     1276.14     1214.35     33.85 o 
  -7   1   8     2069.04     2061.79     34.89 o 
  -6   1   8       68.12       75.37     13.87 o 
  -5   1   8     1437.16     1346.18     36.92 o 
  -4   1   8      135.81      141.76     24.71 o 
  -3   1   8     3388.38     3322.90     57.27 o 
  -2   1   8       12.61       22.53     13.31 o 
  -1   1   8        9.99       -3.32     12.52 o 
   0   1   8     7975.09     7946.39     93.68 o 
   1   1   8      120.25      116.32     14.95 o 
   2   1   8     1125.96     1112.02     33.73 o 
   3   1   8        1.86       -0.99     13.54 o 
   4   1   8        6.46        2.99     15.19 o 
   5   1   8      614.82      655.83     62.85 o 
   6   1   8       29.06       46.63     21.99 o 
   7   1   8      549.13      567.96     35.67 o 
   8   1   8      353.60      355.61     42.12 o 
   9   1   8      315.27      396.18     36.19 o 
  -9   2   8       75.16       68.80     16.33 o 
  -8   2   8     2290.04     2156.39     43.27 o 
  -7   2   8     1312.05     1250.92     27.61 o 
  -6   2   8      144.84      131.02     15.62 o 
  -5   2   8       92.20       88.71     27.07 o 
  -4   2   8      123.60      150.77     14.01 o 
  -3   2   8     1086.16     1074.70     34.06 o 
  -2   2   8      125.30      137.50     15.03 o 
  -1   2   8      141.69      130.50     15.14 o 
   0   2   8     3477.39     3348.65     59.29 o 
   1   2   8     2665.12     2644.52     51.58 o 
   2   2   8      165.78      177.97     19.13 o 
   3   2   8     1656.90     1628.55     43.00 o 
   4   2   8       88.70       90.55     29.33 o 
   5   2   8     1199.16     1104.51     42.89 o 
   6   2   8      691.26      668.26     36.38 o 
   7   2   8      204.38      152.46    114.63 o 
   8   2   8      372.49      374.37     34.07 o 
   9   2   8      106.94       82.15     30.73 o 
 -10   3   8        9.45        2.79     29.65 o 
  -9   3   8       12.43       37.81     26.11 o 
  -8   3   8      783.29      796.72     37.61 o 
  -7   3   8      813.13      832.35     29.63 o 
  -6   3   8      209.89      183.90     14.20 o 
  -5   3   8      452.09      450.95     17.99 o 
  -4   3   8      508.66      514.42     19.57 o 
  -3   3   8      442.20      466.48     20.02 o 
  -2   3   8      877.27      855.23     24.88 o 
  -1   3   8       54.15       48.27     14.93 o 
   0   3   8     5356.07     5447.14     75.94 o 
   1   3   8     1431.51     1492.82     40.54 o 
   2   3   8       59.75       93.15     18.76 o 
   3   3   8      750.36      806.51     26.71 o 
   4   3   8     1224.89     1241.75     59.09 o 
   5   3   8     1344.64     1250.47     45.58 o 
   6   3   8      643.67      640.32     48.99 o 
   7   3   8      764.46      726.95     40.56 o 
   8   3   8     1663.41     1605.46     56.41 o 
   9   3   8      155.90      210.18     59.09 o 
 -10   4   8       76.44      114.83     23.26 o 
  -9   4   8      103.57      112.10     24.95 o 
  -8   4   8      254.71      251.78     27.52 o 
  -7   4   8      296.86      285.13     28.58 o 
  -6   4   8        8.41       12.92     11.13 o 
  -5   4   8      127.62      134.50     13.16 o 
  -4   4   8      212.81      209.45     13.48 o 
  -3   4   8      484.77      490.92     18.02 o 
  -2   4   8      341.80      336.23     17.73 o 
  -1   4   8        0.14        1.06      7.13 o 
   0   4   8     4337.74     4348.79     54.20 o 
   1   4   8     2753.82     2735.42     39.99 o 
   2   4   8     1266.41     1246.73     36.51 o 
   3   4   8      941.21      941.72     35.16 o 
   4   4   8      256.40      292.44     38.03 o 
   5   4   8       39.48       34.59     31.37 o 
   6   4   8      340.35      303.86     31.22 o 
   7   4   8      483.11      494.78     37.78 o 
   8   4   8      686.67      663.93     57.91 o 
 -10   5   8       17.35       -8.79     20.26 o 
  -9   5   8        3.10       24.84     23.09 o 
  -8   5   8      147.46      124.78     25.12 o 
  -7   5   8      377.14      385.60     30.36 o 
  -6   5   8        9.76       -2.61     19.97 o 
  -5   5   8      268.61      225.39     25.34 o 
  -4   5   8     1002.35      984.89     23.55 o 
  -3   5   8      499.72      488.61     21.91 o 
  -2   5   8     1559.46     1618.34     34.20 o 
  -1   5   8      271.71      256.09     16.65 o 
   0   5   8     1863.94     1777.69     32.52 o 
   1   5   8     1526.80     1511.50     30.56 o 
   2   5   8      228.23      238.71     18.48 o 
   3   5   8      468.21      484.38     29.76 o 
   4   5   8      205.32      237.22     38.25 o 
   5   5   8       12.22       11.17     32.23 o 
   6   5   8        0.84       24.50     34.59 o 
   7   5   8        2.70       16.76     35.45 o 
   8   5   8      116.47       78.22     29.75 o 
 -10   6   8      131.01      100.31     44.69 o 
  -9   6   8        1.31       -1.80     23.00 o 
  -8   6   8      883.27      815.33     44.36 o 
  -7   6   8     1064.21     1025.13     45.85 o 
  -6   6   8      491.87      478.19     32.34 o 
  -5   6   8      260.19      265.97     26.51 o 
  -4   6   8      243.99      272.25     30.94 o 
  -3   6   8      332.98      381.43     27.93 o 
  -2   6   8      380.95      386.95     19.44 o 
  -1   6   8      123.85      119.26     15.58 o 
   0   6   8      860.57      881.83     25.44 o 
   1   6   8     2219.48     2231.04     37.30 o 
   2   6   8        0.72       14.97     25.34 o 
   3   6   8        7.07      -12.25     32.02 o 
   4   6   8       96.04      115.39     37.82 o 
   5   6   8      123.82      149.77     40.40 o 
   6   6   8      129.82      156.00     41.47 o 
   7   6   8      144.46      138.81     39.11 o 
 -10   7   8      195.06      217.59     31.47 o 
  -9   7   8        0.72       18.81     25.22 o 
  -8   7   8      736.65      706.81     41.63 o 
  -7   7   8     1190.55     1250.95     50.12 o 
  -6   7   8      387.12      402.75     31.59 o 
  -5   7   8     1470.81     1368.55     47.76 o 
  -4   7   8     1842.47     1832.43     53.17 o 
  -3   7   8      921.06      880.44     39.42 o 
  -2   7   8      799.62      607.70     46.52 o 
  -1   7   8      874.62      814.02     56.08 o 
   0   7   8      124.69      121.37     14.69 o 
   1   7   8     1543.68     1480.10     30.86 o 
   2   7   8        2.88       -2.10     14.43 o 
   3   7   8      315.82      457.68     48.78 o 
   4   7   8        3.26        6.02     37.39 o 
   5   7   8      163.37      166.10     41.47 o 
   6   7   8      169.61      108.94     38.68 o 
   7   7   8       48.69      106.79     39.75 o 
  -9   8   8       12.29       46.77     26.61 o 
  -8   8   8      565.13      565.08     38.25 o 
  -7   8   8      423.71      468.79     47.70 o 
  -6   8   8       36.49       45.97     23.87 o 
  -5   8   8      232.99      224.03     27.93 o 
  -4   8   8      605.57      632.02     36.16 o 
  -3   8   8       74.20      131.54     23.30 o 
  -2   8   8      386.69      411.48     41.04 o 
  -1   8   8        5.32        1.59     19.27 o 
   0   8   8      814.85      802.73     31.74 o 
   1   8   8     1442.68     1504.05     32.40 o 
   2   8   8      126.57      132.15     40.61 o 
   3   8   8      513.31      509.46     53.07 o 
   4   8   8      432.99      385.27     49.85 o 
   5   8   8        3.84        3.87     35.88 o 
   6   8   8       49.62       92.83     41.69 o 
  -9   9   8      284.59      278.57     43.62 o 
  -8   9   8      100.66       90.38     29.44 o 
  -7   9   8     1509.41     1444.71     53.95 o 
  -6   9   8      704.93      740.37     42.67 o 
  -5   9   8        0.64        3.25     22.97 o 
  -4   9   8      157.45      160.15     26.28 o 
  -3   9   8      122.23      139.06     26.43 o 
  -2   9   8       24.90       10.95     20.41 o 
  -1   9   8        4.27       13.43     19.51 o 
   0   9   8      317.47      332.94     23.53 o 
   1   9   8     2299.56     2301.39     48.71 o 
   2   9   8        3.75       40.18     41.04 o 
   3   9   8      766.23      815.87     64.03 o 
   4   9   8      305.20      342.51     51.14 o 
   5   9   8      649.26      688.24     63.82 o 
  -8  10   8        7.45       -4.08     25.43 o 
  -7  10   8     1525.03     1518.80     56.26 o 
  -6  10   8      644.74      703.11     42.35 o 
  -5  10   8       51.23       67.83     26.21 o 
  -4  10   8      458.85      510.79     35.71 o 
  -3  10   8       63.53       65.52     22.87 o 
  -2  10   8     1015.19     1004.05     43.81 o 
  -1  10   8       58.57       32.13     28.74 o 
   0  10   8      169.41      190.51     22.47 o 
   1  10   8      931.98      940.07     68.76 o 
   2  10   8      396.32      387.20     53.72 o 
   3  10   8      307.31      252.05     51.57 o 
   4  10   8        4.58       63.17     40.61 o 
  -7  11   8      651.72      721.55     45.11 o 
  -6  11   8       22.64       26.50     23.52 o 
  -5  11   8        0.14       -4.00     21.92 o 
  -4  11   8        2.36        2.87     44.48 o 
  -3  11   8       31.77        5.53     21.77 o 
  -2  11   8      988.74      948.17     45.34 o 
  -1  11   8      486.32      475.77     28.73 o 
   0  11   8      210.07      178.74     23.71 o 
   1  11   8      688.92      646.98     62.74 o 
   2  11   8      420.55      498.51     60.38 o 
   3  11   8        4.61      -17.40     40.61 o 
  -6  12   8      257.94      224.37     32.24 o 
  -5  12   8       28.49      -17.53     22.76 o 
  -4  12   8       47.90       34.81     24.05 o 
  -3  12   8      185.57      155.14     40.40 o 
  -2  12   8      124.54       84.41     24.35 o 
  -1  12   8        0.65        3.00     43.30 o 
   0  12   8      145.75       85.57     27.96 o 
   1  12   8      169.97       81.65     45.34 o 
  -3  13   8      873.60      784.54     59.20 o 
  -2  13   8       17.68       -4.41     38.87 o 
   2 -14   9      109.58       83.16     44.05 o 
   3 -14   9        2.34        3.01     39.54 o 
  -1 -13   9       10.40       17.40     21.57 o 
   0 -13   9       64.02       59.44     21.03 o 
   1 -13   9        6.32       16.49     19.41 o 
   2 -13   9       29.89       -1.72     38.68 o 
   3 -13   9      356.75      416.42     55.44 o 
   4 -13   9       32.80       39.97     37.39 o 
   5 -13   9       83.51       32.45     37.39 o 
   6 -13   9       46.53       52.43     37.39 o 
  -3 -12   9        8.69      -10.10     22.87 o 
  -2 -12   9       20.61        4.77     20.39 o 
  -1 -12   9        1.00      -19.44     19.44 o 
   0 -12   9      146.82      155.44     22.52 o 
   1 -12   9      377.99      351.27     25.31 o 
   2 -12   9      670.63      670.58     31.59 o 
   3 -12   9      151.03      153.05     22.98 o 
   4 -12   9        2.44       13.32     36.96 o 
   5 -12   9       19.01       22.35     35.24 o 
   6 -12   9      130.61       96.05     36.74 o 
   7 -12   9       54.49       77.35     36.10 o 
  -4 -11   9        2.90       28.72     27.23 o 
  -3 -11   9       17.19       22.92     15.06 o 
  -2 -11   9       44.68       35.35     30.08 o 
  -1 -11   9        0.94      -12.44     22.45 o 
   0 -11   9       14.28       33.35     29.21 o 
   1 -11   9      720.40      730.48     36.49 o 
   2 -11   9     1080.88     1150.04     36.14 o 
   3 -11   9      745.37      761.80     33.75 o 
   4 -11   9        8.92       -9.99     32.02 o 
   5 -11   9       61.70       65.87     23.40 o 
   6 -11   9      463.18      484.11     51.57 o 
   7 -11   9        5.96      -19.12     30.73 o 
   8 -11   9        3.83       32.66     33.09 o 
  -5 -10   9      212.59      226.73     30.30 o 
  -4 -10   9      209.84      250.76     29.83 o 
  -3 -10   9      153.83      142.79     26.22 o 
  -2 -10   9      124.99       97.12     36.10 o 
  -1 -10   9      339.25      320.67     27.55 o 
   0 -10   9       19.43      -13.50     21.16 o 
   1 -10   9        5.14       25.88     19.90 o 
   2 -10   9      112.52      121.08     18.28 o 
   3 -10   9     1067.11     1104.20     34.08 o 
   4 -10   9      299.14      318.42     28.39 o 
   5 -10   9      218.26      225.37     26.74 o 
   6 -10   9      226.96      261.37     27.49 o 
   7 -10   9       38.52        6.30     21.18 o 
   8 -10   9      173.53      196.82     39.75 o 
  -6  -9   9       16.60       35.10     40.61 o 
  -5  -9   9      283.45      310.27     31.36 o 
  -4  -9   9      381.63      366.83     31.05 o 
  -3  -9   9       21.42      -13.44     22.87 o 
  -2  -9   9       70.29       84.26     22.39 o 
  -1  -9   9      123.53      145.04     33.09 o 
   0  -9   9     1738.77     1761.19     46.25 o 
   1  -9   9      169.87      170.38     37.82 o 
   2  -9   9      789.44      773.71     35.15 o 
   3  -9   9      864.85      868.05     38.14 o 
   4  -9   9        0.67       16.61     21.23 o 
   5  -9   9       73.34       62.21     24.60 o 
   6  -9   9       46.61       55.77     22.28 o 
   7  -9   9        2.12       -6.47     21.23 o 
   8  -9   9      124.98      123.21     24.52 o 
  -6  -8   9      111.49      111.00     28.34 o 
  -5  -8   9      100.38      121.68     26.93 o 
  -4  -8   9     1196.88     1174.68     43.27 o 
  -3  -8   9      167.64      175.85     24.97 o 
  -2  -8   9      243.04      282.87     31.91 o 
  -1  -8   9        1.87        0.46     19.68 o 
   0  -8   9      117.29       69.44     31.80 o 
   1  -8   9      209.24      187.25     21.54 o 
   2  -8   9      483.04      458.31     27.49 o 
   3  -8   9     1601.95     1567.18     43.98 o 
   4  -8   9      465.72      454.03     39.75 o 
   5  -8   9      229.64      229.26     25.51 o 
   6  -8   9       47.94       29.99     21.78 o 
   7  -8   9       69.04       68.10     22.33 o 
   8  -8   9        2.77      -11.60     28.58 o 
   9  -8   9      216.48      204.77     39.97 o 
  -7  -7   9       53.32       73.26     27.96 o 
  -6  -7   9       17.56       27.40     24.36 o 
  -5  -7   9      480.16      480.04     32.43 o 
  -4  -7   9      291.08      335.79     28.37 o 
  -3  -7   9     1034.55      981.56     62.96 o 
  -2  -7   9      389.47      329.77     25.48 o 
  -1  -7   9      137.51       98.79     31.05 o 
   0  -7   9       29.21       14.25     19.45 o 
   1  -7   9       48.82       52.98     19.29 o 
   2  -7   9      193.60       60.64     62.21 o 
   3  -7   9       20.13       18.88     19.06 o 
   4  -7   9     2712.99     2701.81     81.87 o 
   5  -7   9       14.82      -26.57     31.59 o 
   6  -7   9       24.37      -10.50     20.74 o 
   7  -7   9      343.24      349.92     22.25 o 
   8  -7   9      105.02      110.79     25.91 o 
   9  -7   9      435.29      427.12     33.87 o 
  -8  -6   9       73.65       90.46     40.83 o 
  -7  -6   9       11.30        9.03     34.92 o 
  -6  -6   9       87.30       84.75     25.60 o 
  -5  -6   9      384.51      370.77     29.31 o 
  -4  -6   9      406.40      413.72     28.67 o 
  -3  -6   9      247.23      247.57     23.91 o 
  -2  -6   9        1.54       18.94     18.67 o 
  -1  -6   9       69.17       63.18     19.64 o 
   0  -6   9       93.56      100.29     27.93 o 
   1  -6   9        9.00       16.27     17.91 o 
   2  -6   9      147.08      157.61     21.34 o 
   3  -6   9      617.06      618.40     47.06 o 
   4  -6   9      348.01      374.52     36.96 o 
   5  -6   9        0.29       21.27     27.07 o 
   6  -6   9      570.32      591.86     21.93 o 
   7  -6   9      905.19      935.21     28.20 o 
   8  -6   9       47.32       49.56     18.27 o 
   9  -6   9       36.31       64.46     19.78 o 
  10  -6   9       20.19       60.79     22.14 o 
  -8  -5   9      249.75      222.82     41.69 o 
  -7  -5   9     1161.31     1085.93     43.04 o 
  -6  -5   9       96.04      108.16     28.79 o 
  -5  -5   9      233.33      298.24     26.40 o 
  -4  -5   9      905.27      871.98     36.31 o 
  -3  -5   9      162.47      180.96     28.26 o 
  -2  -5   9      233.78      201.34     21.85 o 
  -1  -5   9      103.75      116.02     31.91 o 
   0  -5   9      356.28      338.77     23.39 o 
   1  -5   9      163.46      158.27     19.98 o 
   2  -5   9      303.67      318.58     23.55 o 
   3  -5   9     2135.86     2255.52     74.13 o 
   4  -5   9       35.51       30.95     12.99 o 
   5  -5   9       11.32       20.61     13.42 o 
   6  -5   9      392.65      405.27     19.97 o 
   7  -5   9      676.75      709.57     46.91 o 
   8  -5   9       12.02       24.12     17.49 o 
   9  -5   9       32.33       41.28     19.66 o 
  10  -5   9       38.73       64.08     22.44 o 
  -8  -4   9      170.48      187.15     45.88 o 
  -7  -4   9      205.29      227.19     46.20 o 
  -6  -4   9       64.13       63.47     22.09 o 
  -5  -4   9     2050.69     1978.31     50.13 o 
  -4  -4   9       30.32       22.12     18.44 o 
  -3  -4   9       54.82       50.92     18.23 o 
  -2  -4   9      386.35      375.17     24.50 o 
  -1  -4   9      583.28      540.38     29.61 o 
   0  -4   9      329.54      288.90     21.42 o 
   1  -4   9      500.16      485.19     42.65 o 
   2  -4   9      783.02      776.29     33.41 o 
   3  -4   9      734.69      701.40     22.56 o 
   4  -4   9     2677.21     2648.04     43.86 o 
   5  -4   9       14.89       29.28     14.21 o 
   6  -4   9       11.04       25.30     15.00 o 
   7  -4   9       56.69       83.15     23.35 o 
   8  -4   9       43.62       81.78     19.17 o 
   9  -4   9      162.40      180.40     27.12 o 
  10  -4   9      131.98      120.79     24.15 o 
  -9  -3   9      220.02      173.40     39.54 o 
  -8  -3   9       55.20       68.78     24.98 o 
  -7  -3   9        1.35        6.28     21.19 o 
  -6  -3   9      132.15      123.39     22.45 o 
  -5  -3   9     1227.74     1186.03     84.23 o 
  -4  -3   9      809.85      835.65     34.77 o 
  -3  -3   9        0.65      -11.03     17.04 o 
  -2  -3   9       93.43       99.72     18.67 o 
  -1  -3   9      144.89      143.99     18.74 o 
   0  -3   9       86.44      104.08     17.44 o 
   1  -3   9     1694.70     1666.45     47.49 o 
   2  -3   9     1003.21     1000.41     29.87 o 
   3  -3   9      864.65      820.64     24.03 o 
   4  -3   9     3687.73     3599.88     54.45 o 
   5  -3   9      985.13      974.32     29.89 o 
   6  -3   9       48.06       62.23     16.20 o 
   7  -3   9      214.63      227.64     20.75 o 
   8  -3   9       43.95       48.48     19.20 o 
   9  -3   9       28.74       30.63     20.21 o 
  10  -3   9       55.13       43.11     23.04 o 
  -9  -2   9        6.11      -12.25     33.52 o 
  -8  -2   9        6.58       31.30     23.17 o 
  -7  -2   9      227.51      232.35     25.61 o 
  -6  -2   9      268.09      259.26     32.23 o 
  -5  -2   9      952.13      883.08     36.61 o 
  -4  -2   9      603.28      609.32     30.22 o 
  -3  -2   9     2178.23     2095.77     47.55 o 
  -2  -2   9       28.40       32.28     16.65 o 
  -1  -2   9     3199.10     3193.16     59.86 o 
   0  -2   9      412.36      403.28     22.68 o 
   1  -2   9      249.37      230.90     16.90 o 
   2  -2   9      310.79      339.05     20.92 o 
   3  -2   9       74.45       72.93     19.73 o 
   4  -2   9      977.42     1009.42     38.99 o 
   5  -2   9      554.38      520.05     23.97 o 
   6  -2   9       25.42       19.71     22.15 o 
   7  -2   9      233.87      269.12     24.64 o 
   8  -2   9       25.67       20.02     19.24 o 
   9  -2   9      265.25      282.84     25.56 o 
  -9  -1   9      390.78      396.44     42.54 o 
  -8  -1   9      507.50      528.63     32.06 o 
  -7  -1   9       24.14       26.49     20.56 o 
  -6  -1   9       43.79       32.60     19.29 o 
  -5  -1   9        5.29       12.74     17.94 o 
  -4  -1   9      979.15      962.73     34.81 o 
  -3  -1   9      493.38      461.78     39.64 o 
  -2  -1   9      413.79      442.59     32.88 o 
  -1  -1   9      974.01     1029.86     33.08 o 
   0  -1   9       41.98       47.96      9.49 o 
   1  -1   9      829.30      805.74     23.69 o 
   2  -1   9      100.88      105.05     15.14 o 
   3  -1   9        3.99       -2.51     13.10 o 
   4  -1   9      745.30      727.60     28.49 o 
   5  -1   9      292.70      281.11     19.84 o 
   6  -1   9      376.37      377.53     22.79 o 
   7  -1   9      102.35       87.46     19.53 o 
   8  -1   9        5.14       22.95     38.03 o 
   9  -1   9      132.07      160.66     29.76 o 
 -10   0   9       69.15       79.93     36.10 o 
  -9   0   9       78.12       15.47     30.08 o 
  -8   0   9        1.12       -1.79     16.56 o 
  -7   0   9      966.84      864.09     58.98 o 
  -6   0   9       10.01       26.08     19.00 o 
  -5   0   9        2.96      -22.00     29.65 o 
  -4   0   9     2249.12     2189.19     47.91 o 
  -3   0   9      657.61      627.47     43.19 o 
  -2   0   9        3.14       11.09     16.12 o 
  -1   0   9      218.66      221.88     13.31 o 
   0   0   9      444.02      417.11     18.25 o 
   1   0   9      288.57      302.16     18.45 o 
   2   0   9      201.47      197.90     17.58 o 
   3   0   9      299.41      304.68     18.11 o 
   4   0   9     1800.55     1762.78     38.37 o 
   5   0   9      149.89      168.16     19.58 o 
   6   0   9      121.68      108.37     18.76 o 
   7   0   9      778.22      721.78     37.26 o 
   8   0   9      158.53      205.18     62.42 o 
   9   0   9      182.52      204.88     56.19 o 
  -9   1   9      427.88      413.17     29.39 o 
  -8   1   9      146.45      139.28     18.73 o 
  -7   1   9      829.42      837.84     32.37 o 
  -6   1   9     1409.81     1281.15     38.21 o 
  -5   1   9     1412.05     1423.30     76.92 o 
  -4   1   9     5026.12     4900.67     79.90 o 
  -3   1   9        2.17       -0.76     14.66 o 
  -2   1   9      466.98      474.88     24.51 o 
  -1   1   9        1.79      -11.18     11.18 o 
   0   1   9       92.48      101.77     15.38 o 
   1   1   9      180.02      174.69     17.79 o 
   2   1   9        4.44        3.29     15.90 o 
   3   1   9       20.44       17.94     24.93 o 
   4   1   9     1376.17     1408.24     35.55 o 
   5   1   9      254.18      272.19     23.03 o 
   6   1   9       22.17       26.32     21.05 o 
   7   1   9      275.05      315.98     30.40 o 
   8   1   9      177.02      191.35     32.45 o 
   9   1   9      170.21      160.83     70.16 o 
  -9   2   9      152.70      159.65     35.24 o 
  -8   2   9     1156.00     1006.31     32.68 o 
  -7   2   9       43.22       36.05     12.52 o 
  -6   2   9      166.37      174.61     16.89 o 
  -5   2   9      309.72      338.98     22.13 o 
  -4   2   9      949.21      995.63     32.51 o 
  -3   2   9      118.39      105.54     16.93 o 
  -2   2   9      498.08      516.67     43.40 o 
  -1   2   9      229.77      242.17     15.39 o 
   0   2   9        0.19       16.31     15.64 o 
   1   2   9      922.02      901.56     34.06 o 
   2   2   9      108.80       81.92     18.71 o 
   3   2   9     1508.78     1528.55     43.53 o 
   4   2   9     1113.63     1049.44     38.97 o 
   5   2   9      668.04      651.34     35.69 o 
   6   2   9       11.62      -15.31     35.56 o 
   7   2   9      158.33      184.75     39.54 o 
   8   2   9       71.11      110.49     27.87 o 
   9   2   9      121.51      125.32     86.16 o 
 -10   3   9       18.39       60.16     33.09 o 
  -9   3   9      154.86      165.67     36.31 o 
  -8   3   9       86.01      120.65     21.11 o 
  -7   3   9      455.19      467.03     21.84 o 
  -6   3   9        1.33        5.35     12.14 o 
  -5   3   9      192.57      206.62     16.00 o 
  -4   3   9      957.84      997.65     25.53 o 
  -3   3   9      108.78      146.59     15.36 o 
  -2   3   9      513.20      550.33     24.61 o 
  -1   3   9       74.46       55.65     24.28 o 
   0   3   9      738.66      763.58     33.03 o 
   1   3   9      785.99      840.12     34.46 o 
   2   3   9     1575.54     1624.63     53.07 o 
   3   3   9     1662.05     1574.88     35.05 o 
   4   3   9     2648.02     2569.17     57.34 o 
   5   3   9      231.20      207.14     36.10 o 
   6   3   9      291.78      291.67     59.41 o 
   7   3   9      106.42      113.92     27.95 o 
   8   3   9       10.86       34.73     52.32 o 
 -10   4   9       29.90       13.97     33.52 o 
  -9   4   9       10.49       40.21     20.25 o 
  -8   4   9        0.48      -15.13     22.16 o 
  -7   4   9      150.91      144.46     25.50 o 
  -6   4   9      337.61      368.50     29.60 o 
  -5   4   9      236.01      233.93     15.22 o 
  -4   4   9     3707.93     3606.43     57.56 o 
  -3   4   9      430.09      452.23     18.38 o 
  -2   4   9      118.68      109.75     15.74 o 
  -1   4   9      534.79      552.98     28.99 o 
   0   4   9      118.41      122.46     13.99 o 
   1   4   9       65.63       63.50     16.08 o 
   2   4   9      259.00      268.61     22.38 o 
   3   4   9       61.00       54.14     15.44 o 
   4   4   9      485.27      491.41     43.83 o 
   5   4   9      142.62      168.68     37.17 o 
   6   4   9      138.42      128.06     35.45 o 
   7   4   9       36.19      -15.04     65.11 o 
   8   4   9       10.49       23.61     58.88 o 
  -9   5   9       29.31      -14.22     49.31 o 
  -8   5   9       22.83       28.53     48.67 o 
  -7   5   9       67.08       61.26     29.97 o 
  -6   5   9        4.62       -2.89     22.88 o 
  -5   5   9        0.11       20.44     20.62 o 
  -4   5   9       17.75        0.98     19.47 o 
  -3   5   9     4058.25     3907.60     60.35 o 
  -2   5   9      103.35       69.79     15.95 o 
  -1   5   9      433.86      486.71     26.18 o 
   0   5   9      359.82      361.70     17.95 o 
   1   5   9      885.20      851.07     25.94 o 
   2   5   9       31.11       18.30     15.40 o 
   3   5   9        3.77       12.79     22.03 o 
   4   5   9      322.26      323.38     41.47 o 
   5   5   9      721.11      641.61     54.15 o 
   6   5   9       26.40       58.88     35.88 o 
   7   5   9       61.09       48.78     35.88 o 
  -9   6   9       14.71      -26.21     26.21 o 
  -8   6   9      266.00      267.43     31.14 o 
  -7   6   9      111.34      170.53     27.62 o 
  -6   6   9      556.17      616.25     36.72 o 
  -5   6   9      100.65      117.59     24.46 o 
  -4   6   9      400.07      404.64     30.28 o 
  -3   6   9     3578.14     3714.78     79.02 o 
  -2   6   9       83.25      101.33     22.09 o 
  -1   6   9      390.35      392.00     20.38 o 
   0   6   9      612.27      620.97     24.10 o 
   1   6   9        8.54        3.37     13.07 o 
   2   6   9      112.53      105.30     14.55 o 
   3   6   9       28.91        9.83     33.84 o 
   4   6   9      700.62      717.25     57.37 o 
   5   6   9     1044.41      932.55     64.25 o 
   6   6   9        0.27       31.59     34.16 o 
   7   6   9      116.09      120.33     39.75 o 
  -9   7   9       58.65       64.33     27.86 o 
  -8   7   9       53.79       43.26     25.76 o 
  -7   7   9      510.90      491.73     36.02 o 
  -6   7   9        4.42       20.63     23.68 o 
  -5   7   9      145.45      198.36     26.83 o 
  -4   7   9      441.83      391.11     30.60 o 
  -3   7   9      521.47      559.43     33.26 o 
  -2   7   9       66.72       64.67     20.63 o 
  -1   7   9      148.49      164.24     19.87 o 
   0   7   9       47.16       39.09     13.90 o 
   1   7   9      158.11      150.10     15.83 o 
   2   7   9       52.56       68.28     24.07 o 
   3   7   9        0.32       -8.81     35.45 o 
   4   7   9      331.53      368.94     48.99 o 
   5   7   9      402.59      348.52     49.64 o 
   6   7   9       34.04       71.77     38.68 o 
  -9   8   9        0.39        8.64     27.90 o 
  -8   8   9      136.41      173.01     30.73 o 
  -7   8   9      343.60      354.62     33.90 o 
  -6   8   9       74.08      101.72     51.35 o 
  -5   8   9        9.04       26.06     24.14 o 
  -4   8   9       20.23       20.72     22.94 o 
  -3   8   9      232.50      286.37     40.50 o 
  -2   8   9       49.07       30.00     17.34 o 
  -1   8   9       46.13       35.71     18.60 o 
   0   8   9       59.45       22.50     17.28 o 
   1   8   9        0.30      -13.24     16.24 o 
   2   8   9       45.23       49.19     25.24 o 
   3   8   9        2.42      -28.15     38.25 o 
   4   8   9      254.66      297.17     48.78 o 
   5   8   9      730.10      833.71     67.69 o 
  -8   9   9      103.90       94.62     59.73 o 
  -7   9   9       27.00       17.35     27.16 o 
  -6   9   9      286.00      352.77     43.08 o 
  -5   9   9        9.87       42.65     25.21 o 
  -4   9   9      131.44      121.29     32.98 o 
  -3   9   9     1565.17     1558.36     85.52 o 
  -2   9   9       49.57       44.64     21.32 o 
  -1   9   9        0.54       41.97     18.40 o 
   0   9   9      346.38      369.41     35.36 o 
   1   9   9       30.44       21.80     21.99 o 
   2   9   9      387.01      452.52     53.72 o 
   3   9   9      101.03      133.87     45.55 o 
   4   9   9      309.50      376.24     55.22 o 
  -7  10   9      156.10      160.07     31.59 o 
  -6  10   9       32.30       67.83     26.31 o 
  -5  10   9       17.24       23.93     23.76 o 
  -4  10   9      147.27      161.60     28.83 o 
  -3  10   9      606.81      650.43     38.51 o 
  -2  10   9      249.63      320.12     33.09 o 
  -1  10   9        5.92      -17.96     17.96 o 
   0  10   9      638.38      654.74     68.23 o 
   1  10   9        6.82       -5.16     41.90 o 
   2  10   9      318.28      328.76     53.29 o 
   3  10   9      110.61      213.15     51.78 o 
  -6  11   9      107.75       85.83     26.76 o 
  -5  11   9       22.87       46.56     25.74 o 
  -4  11   9      232.87      232.02     31.57 o 
  -3  11   9      361.80      321.96     91.64 o 
  -2  11   9      465.61      475.23     35.13 o 
  -1  11   9        3.68       22.27     20.05 o 
   0  11   9      261.07      238.73     25.11 o 
   1  11   9       19.24      -22.13     41.04 o 
   2  11   9      312.31      207.78     49.21 o 
  -4  12   9        2.56      -13.24     30.30 o 
  -3  12   9      449.51      444.36     54.79 o 
  -2  12   9      892.23     1049.99     74.93 o 
  -1  12   9        1.58        3.73     29.00 o 
   0 -13  10      151.56      104.25     23.32 o 
   1 -13  10        6.74       -3.96     19.92 o 
   2 -13  10      162.17      190.11     30.80 o 
   3 -13  10        0.37      -38.25     38.25 o 
   4 -13  10      255.56      175.98     45.77 o 
  -2 -12  10      278.96      253.36     41.89 o 
  -1 -12  10      149.72      132.06     24.34 o 
   0 -12  10        0.75      -27.72     27.72 o 
   1 -12  10       20.71       17.82     19.59 o 
   2 -12  10      315.54      343.10     26.29 o 
   3 -12  10        1.87       14.21     19.09 o 
   4 -12  10      161.64      187.80     44.48 o 
   5 -12  10        0.54      -13.75     37.60 o 
   6 -12  10      338.16      323.38     52.00 o 
  -3 -11  10       46.24       63.39     29.01 o 
  -2 -11  10       18.28       -0.05     18.71 o 
  -1 -11  10      282.82      292.68     30.07 o 
   0 -11  10       67.78       72.73     23.95 o 
   1 -11  10        4.65      -10.90     21.32 o 
   2 -11  10      197.03      236.54     23.10 o 
   3 -11  10       48.45       34.46     22.56 o 
   4 -11  10      448.29      454.37     33.45 o 
   5 -11  10      179.85      168.58     26.45 o 
   6 -11  10      143.29      177.27     44.91 o 
   7 -11  10      555.08      581.23     55.87 o 
  -4 -10  10        0.82       -0.44     26.73 o 
  -3 -10  10      114.14      128.30     29.65 o 
  -2 -10  10      103.57      149.48     26.46 o 
  -1 -10  10     1748.56     1826.85     73.49 o 
   0 -10  10      529.55      538.64     32.20 o 
   1 -10  10       14.95       39.65     21.82 o 
   2 -10  10      479.94      492.74     38.78 o 
   3 -10  10      173.27      118.59     30.44 o 
   4 -10  10      218.43      232.79     28.19 o 
   5 -10  10        7.44        4.16     21.72 o 
   6 -10  10      116.59       80.20     24.74 o 
   7 -10  10      488.49      463.46     33.28 o 
   8 -10  10       12.71       70.91     33.74 o 
  -5  -9  10        2.63        6.00     26.19 o 
  -4  -9  10      380.35      385.81     32.71 o 
  -3  -9  10      311.53      295.60     29.83 o 
  -2  -9  10       90.59       81.10     24.53 o 
  -1  -9  10     1986.90     2184.32     55.31 o 
   0  -9  10      856.97      836.93     53.29 o 
   1  -9  10       30.01       15.76     21.34 o 
   2  -9  10      208.33      180.90     25.29 o 
   3  -9  10      257.25      226.91     25.48 o 
   4  -9  10      164.92      119.75     30.40 o 
   5  -9  10        2.77      -21.10     21.10 o 
   6  -9  10        0.39       -4.66     21.72 o 
   7  -9  10      159.63      182.26     44.16 o 
   8  -9  10       25.61       28.36     33.09 o 
  -6  -8  10       20.97       -4.78     26.94 o 
  -5  -8  10       44.64       60.83     26.66 o 
  -4  -8  10      273.90      296.47     32.12 o 
  -3  -8  10      465.99      436.91     30.68 o 
  -2  -8  10       54.88       75.54     22.94 o 
  -1  -8  10     1722.05     1762.01     49.53 o 
   0  -8  10      997.96     1063.69     38.89 o 
   1  -8  10      419.94      301.97    103.78 o 
   2  -8  10      100.88       66.78     19.51 o 
   3  -8  10      353.77      351.75     26.80 o 
   4  -8  10       39.87       45.34     29.44 o 
   5  -8  10      109.38      116.25     45.77 o 
   6  -8  10        0.21      -34.43     43.08 o 
   7  -8  10     1211.31     1259.37     47.65 o 
   8  -8  10      959.63      928.25     60.59 o 
   9  -8  10       62.98        7.52     36.10 o 
  -7  -7  10      149.76      134.32     45.45 o 
  -6  -7  10      366.44      374.10     53.61 o 
  -5  -7  10        8.56        1.92     23.48 o 
  -4  -7  10       60.72       83.72     24.39 o 
  -3  -7  10      502.36      530.62     31.12 o 
  -2  -7  10      101.87       86.92     22.08 o 
  -1  -7  10     2205.99     2128.09     51.79 o 
   0  -7  10      992.68     1001.62     37.72 o 
   1  -7  10      122.07      119.11     21.19 o 
   2  -7  10      136.74      215.12     47.27 o 
   3  -7  10       73.48       60.81     29.22 o 
   4  -7  10       91.91      113.88     30.51 o 
   5  -7  10      203.37      244.10     37.60 o 
   6  -7  10      576.94      574.24     34.49 o 
   7  -7  10     1647.01     1664.50     52.79 o 
   8  -7  10      499.56      414.49     44.26 o 
   9  -7  10       21.36        6.66     35.67 o 
  -7  -6  10      420.32      388.09     34.37 o 
  -6  -6  10      613.21      578.47     36.07 o 
  -5  -6  10      286.43      318.34     45.77 o 
  -4  -6  10      258.38      264.34     29.01 o 
  -3  -6  10      293.14      307.19     26.15 o 
  -2  -6  10      287.19      258.79     24.56 o 
  -1  -6  10     1228.84     1106.54     64.25 o 
   0  -6  10      995.83      966.66     36.99 o 
   1  -6  10     1024.15      866.21     35.83 o 
   2  -6  10      288.37      300.63     35.35 o 
   3  -6  10       46.95       38.46     28.79 o 
   4  -6  10        0.94      -20.84     27.07 o 
   5  -6  10      218.13      202.63     36.53 o 
   6  -6  10        7.30      -19.29     60.92 o 
   7  -6  10      186.00      256.34     39.32 o 
   8  -6  10      443.52      446.72     46.84 o 
   9  -6  10        0.57      -15.26     35.88 o 
  -8  -5  10      660.24      664.97     41.23 o 
  -7  -5  10       49.37       26.45     25.75 o 
  -6  -5  10       12.91       38.89     45.12 o 
  -5  -5  10        4.30        4.03     21.85 o 
  -4  -5  10      894.70      830.40     36.69 o 
  -3  -5  10       35.86       26.49     19.32 o 
  -2  -5  10      810.39      685.70     56.51 o 
  -1  -5  10      122.34      159.10     21.56 o 
   0  -5  10      438.20      550.38     60.16 o 
   1  -5  10       44.46       12.16     30.94 o 
   2  -5  10        1.17       -4.74     18.66 o 
   3  -5  10      760.80      882.70     54.15 o 
   4  -5  10     1721.30     1813.96     69.62 o 
   5  -5  10      319.78      302.76     37.17 o 
   6  -5  10       41.86       49.64     30.73 o 
   7  -5  10      143.67      187.58     38.25 o 
   8  -5  10      715.27      774.41     40.62 o 
   9  -5  10        8.67       33.48     20.70 o 
  -8  -4  10      219.65      232.78     30.11 o 
  -7  -4  10      103.52      144.65     26.64 o 
  -6  -4  10       50.31       47.21     23.49 o 
  -5  -4  10       62.50       78.98     22.52 o 
  -4  -4  10      160.88      155.48     22.40 o 
  -3  -4  10      623.59      737.33     34.04 o 
  -2  -4  10      133.28       88.66     19.45 o 
  -1  -4  10      672.07      767.57     34.16 o 
   0  -4  10     1163.01     1298.12     40.17 o 
   1  -4  10        0.07        0.40     18.67 o 
   2  -4  10        1.37        3.98     18.69 o 
   3  -4  10      231.60      220.67     33.95 o 
   4  -4  10        9.12       29.44     28.79 o 
   5  -4  10      323.39      304.69     38.03 o 
   6  -4  10        7.89        8.95     15.15 o 
   7  -4  10      216.78      213.74     20.83 o 
   8  -4  10      397.86      436.78     26.61 o 
   9  -4  10        0.67      -18.51     19.74 o 
  -8  -3  10      130.36      145.22     27.47 o 
  -7  -3  10        1.65       19.47     22.70 o 
  -6  -3  10       60.99       37.17     21.81 o 
  -5  -3  10      119.74      127.85     22.43 o 
  -4  -3  10      137.81      137.40     21.43 o 
  -3  -3  10        2.83        3.60     18.60 o 
  -2  -3  10      273.75      273.97     23.02 o 
  -1  -3  10      566.57      592.81     32.13 o 
   0  -3  10     1785.81     1800.21     45.33 o 
   1  -3  10     1064.08     1069.52     35.85 o 
   2  -3  10     3052.66     3154.12     90.03 o 
   3  -3  10      447.96      317.80     36.10 o 
   4  -3  10      112.44      119.47     31.59 o 
   5  -3  10      413.86      396.41     20.61 o 
   6  -3  10      203.17      196.42     19.35 o 
   7  -3  10       64.85       35.05     23.24 o 
   8  -3  10      649.30      704.74     31.42 o 
   9  -3  10       41.77       68.08     22.18 o 
  -9  -2  10       58.32       82.51     37.60 o 
  -8  -2  10      541.10      626.51     36.22 o 
  -7  -2  10      168.22      183.79     25.95 o 
  -6  -2  10        0.40       -7.24     19.94 o 
  -5  -2  10      303.06      386.19     26.54 o 
  -4  -2  10      672.80      584.81     30.90 o 
  -3  -2  10      215.05      209.89     25.03 o 
  -2  -2  10      297.29      255.62     22.78 o 
  -1  -2  10      680.61      736.99     32.92 o 
   0  -2  10      657.57      691.71     35.24 o 
   1  -2  10       76.88       89.90     35.56 o 
   2  -2  10        1.15       53.29     28.36 o 
   3  -2  10      196.00      233.17     21.53 o 
   4  -2  10        3.03       -3.22     14.99 o 
   5  -2  10      699.84      656.36     27.30 o 
   6  -2  10      261.92      244.78     20.67 o 
   7  -2  10      790.15      722.66     31.29 o 
   8  -2  10      668.59      717.47     44.82 o 
   9  -2  10       14.20       14.32     21.99 o 
  -9  -1  10      513.19      520.85     47.49 o 
  -8  -1  10     1141.90     1088.21     54.58 o 
  -7  -1  10      907.43      919.55     39.65 o 
  -6  -1  10       11.12       -8.63     21.59 o 
  -5  -1  10     1178.16     1182.59     39.58 o 
  -4  -1  10      364.97      401.04     25.76 o 
  -3  -1  10     1772.85     1906.36     46.77 o 
  -2  -1  10     1218.75     1206.49     58.98 o 
  -1  -1  10      756.82      725.10     32.10 o 
   0  -1  10     5795.31     5721.29     90.99 o 
   1  -1  10      338.99      296.95     33.31 o 
   2  -1  10     1150.37     1143.19     34.46 o 
   3  -1  10       26.80       -7.27     14.12 o 
   4  -1  10        0.36      -13.18     14.55 o 
   5  -1  10       50.46       32.98     15.47 o 
   6  -1  10       71.17       39.53     19.35 o 
   7  -1  10      794.25      718.57     31.46 o 
   8  -1  10      425.16      462.77     31.21 o 
   9  -1  10        5.17        5.42     22.48 o 
  -9   0  10      129.46       59.06     22.86 o 
  -8   0  10     1067.07     1079.59     45.41 o 
  -7   0  10      673.69      691.30     34.38 o 
  -6   0  10       37.02       65.62     20.80 o 
  -5   0  10      284.54      276.16     37.50 o 
  -4   0  10        1.35      -17.29     17.29 o 
  -3   0  10      359.24      398.02     24.44 o 
  -2   0  10      504.11      532.53     27.86 o 
  -1   0  10      706.42      682.41     32.43 o 
   0   0  10     2903.34     2944.50     57.50 o 
   1   0  10      337.13      311.58     19.80 o 
   2   0  10       56.47       44.62     16.65 o 
   3   0  10      488.37      474.55     28.33 o 
   4   0  10       10.48       22.88     15.46 o 
   5   0  10      587.74      612.98     27.25 o 
   6   0  10      118.97      104.68     19.73 o 
   7   0  10       63.78       89.54     21.09 o 
   8   0  10      221.29      271.07     25.58 o 
   9   0  10      198.76      219.71     27.27 o 
  -9   1  10       22.49       28.63     21.95 o 
  -8   1  10      617.26      661.02     29.30 o 
  -7   1  10        6.13       73.23     20.56 o 
  -6   1  10        6.75       13.86     17.99 o 
  -5   1  10      273.06      261.15     22.35 o 
  -4   1  10      177.61      189.43     20.82 o 
  -3   1  10       81.24      119.00     19.55 o 
  -2   1  10      482.15      483.59     25.73 o 
  -1   1  10      314.53      308.15     16.73 o 
   0   1  10       89.92       96.19     16.88 o 
   1   1  10      177.27      185.09     19.26 o 
   2   1  10        6.98        8.38     17.55 o 
   3   1  10        7.87      -16.05     17.64 o 
   4   1  10      388.55      369.55     25.93 o 
   5   1  10     1594.59     1550.43     38.53 o 
   6   1  10        4.51       15.06     18.75 o 
   7   1  10      399.73      423.75     27.15 o 
   8   1  10      326.45      318.25     42.76 o 
  -9   2  10        0.17       12.25     32.23 o 
  -8   2  10      969.97      964.81     41.67 o 
  -7   2  10       98.01      101.82     18.17 o 
  -6   2  10       45.32       60.19     15.86 o 
  -5   2  10       69.21       59.90     17.83 o 
  -4   2  10        1.61       -2.74     16.39 o 
  -3   2  10       61.54       35.36     17.65 o 
  -2   2  10       31.66       50.65     17.58 o 
  -1   2  10       11.63       27.16     18.59 o 
   0   2  10        2.33       -5.84     31.48 o 
   1   2  10      524.24      525.00     26.42 o 
   2   2  10      510.41      477.34     26.96 o 
   3   2  10      264.79      256.72     26.21 o 
   4   2  10      351.98      374.73     27.26 o 
   5   2  10       30.06       40.96     21.77 o 
   6   2  10        3.85      -14.29     22.36 o 
   7   2  10      113.74      172.33     75.96 o 
   8   2  10      333.90      307.12     34.02 o 
  -9   3  10        1.59       32.45     34.16 o 
  -8   3  10      195.89      173.62     37.82 o 
  -7   3  10      161.17      207.57     37.82 o 
  -6   3  10      363.04      393.41     21.16 o 
  -5   3  10       94.54      111.44     16.48 o 
  -4   3  10        3.44       19.33     13.56 o 
  -3   3  10        5.36        8.06     15.95 o 
  -2   3  10       54.71       77.28     17.83 o 
  -1   3  10      103.86      107.37     26.97 o 
   0   3  10     1417.01     1425.66     41.62 o 
   1   3  10      132.06      121.84     20.66 o 
   2   3  10        9.49       -5.38     25.25 o 
   3   3  10       55.14       68.88     15.60 o 
   4   3  10       51.36       70.01     21.93 o 
   5   3  10       11.44       -0.36     21.86 o 
   6   3  10      163.57      175.77     37.39 o 
   7   3  10       99.65       71.99     29.65 o 
   8   3  10       62.76       58.72     29.30 o 
  -9   4  10       62.75      139.67     39.11 o 
  -8   4  10      428.28      429.75     48.35 o 
  -7   4  10      190.13      268.81     40.83 o 
  -6   4  10       17.61        1.04     21.76 o 
  -5   4  10       57.23       76.24     25.97 o 
  -4   4  10      288.14      295.66     16.46 o 
  -3   4  10      355.72      361.88     16.93 o 
  -2   4  10      143.81      150.14     17.74 o 
  -1   4  10        2.55       -4.35     11.95 o 
   0   4  10     1568.81     1599.19     36.64 o 
   1   4  10     1408.96     1437.14     36.68 o 
   2   4  10      372.30      394.95     21.33 o 
   3   4  10       18.04       21.38     26.43 o 
   4   4  10      108.90      137.59     24.97 o 
   5   4  10        1.45       -5.94     21.85 o 
   6   4  10        1.14       36.31     33.09 o 
   7   4  10      171.89      230.34     43.40 o 
  -9   5  10        0.83        9.88     35.02 o 
  -8   5  10      402.73      398.39     35.45 o 
  -7   5  10     1631.86     1598.96     56.41 o 
  -6   5  10       27.64       12.84     23.22 o 
  -5   5  10      228.75      247.42     28.18 o 
  -4   5  10       51.13       67.39     22.40 o 
  -3   5  10      140.85      133.95     17.42 o 
  -2   5  10      224.28      219.26     21.90 o 
  -1   5  10       72.47       75.61     14.36 o 
   0   5  10     1279.63     1135.94     28.57 o 
   1   5  10     1758.09     1722.04     37.60 o 
   2   5  10      133.41      122.47     17.92 o 
   3   5  10        5.28       23.24     22.86 o 
   4   5  10       28.61       18.33     22.39 o 
   5   5  10        8.85       35.45     32.45 o 
   6   5  10       18.06       96.26     34.59 o 
   7   5  10      180.00      253.77     47.27 o 
  -9   6  10       43.95       39.23     28.51 o 
  -8   6  10       65.74       61.27     40.50 o 
  -7   6  10      512.61      525.66     37.39 o 
  -6   6  10      973.41     1017.94     67.15 o 
  -5   6  10      695.76      686.89     40.26 o 
  -4   6  10       46.24       -2.57     21.86 o 
  -3   6  10       39.90       35.53     21.71 o 
  -2   6  10       14.71        8.06     20.06 o 
  -1   6  10       26.12       11.15     13.75 o 
   0   6  10      435.67      461.39     20.12 o 
   1   6  10      282.07      294.82     18.22 o 
   2   6  10      426.26      411.98     22.88 o 
   3   6  10       90.57      122.26     41.69 o 
   4   6  10       67.37       94.42     25.97 o 
   5   6  10        0.78        2.58     33.31 o 
   6   6  10      123.32       65.54     38.25 o 
  -8   7  10       33.20       33.30     28.33 o 
  -7   7  10      393.01      425.71     35.61 o 
  -6   7  10      183.92      225.54     30.26 o 
  -5   7  10      211.37      193.62     28.74 o 
  -4   7  10      153.04      145.41     27.12 o 
  -3   7  10        0.55       18.12     23.31 o 
  -2   7  10       56.28       32.92      9.85 o 
  -1   7  10       28.70       -0.76     17.87 o 
   0   7  10        0.93      -12.01     17.50 o 
   1   7  10      225.13      276.29     18.79 o 
   2   7  10        1.14       15.65     61.88 o 
   3   7  10      105.41       89.90     54.15 o 
   4   7  10        8.97      -23.70     23.70 o 
   5   7  10        5.93      -12.46     35.45 o 
  -8   8  10      117.22      112.84     30.77 o 
  -7   8  10      872.65      896.37     49.18 o 
  -6   8  10       21.35       52.27     26.93 o 
  -5   8  10      543.29      602.58     38.22 o 
  -4   8  10       55.98       29.28     24.66 o 
  -3   8  10      127.03      120.37     26.33 o 
  -2   8  10       58.32       62.08     23.39 o 
  -1   8  10      381.05      347.40     25.16 o 
   0   8  10      134.42      158.88     21.42 o 
   1   8  10      400.73      402.12     25.05 o 
   2   8  10      970.95      963.49     65.11 o 
   3   8  10       31.87       20.94     24.41 o 
   4   8  10      252.12      252.77     33.46 o 
  -7   9  10      137.71      130.71     31.69 o 
  -6   9  10      180.04      179.40     69.51 o 
  -5   9  10       20.43       60.17     31.05 o 
  -4   9  10       32.83        7.08     24.74 o 
  -3   9  10       71.61       66.67     25.44 o 
  -2   9  10       33.65       54.65     33.63 o 
  -1   9  10      477.54      491.49     28.65 o 
   0   9  10        4.28        8.32     18.42 o 
   1   9  10      830.75      783.00     64.68 o 
   2   9  10      179.15      177.70     43.40 o 
   3   9  10       71.50       92.18     40.61 o 
  -6  10  10       77.48       84.33     28.44 o 
  -5  10  10       44.37       64.08     30.62 o 
  -4  10  10       78.56       60.22     25.24 o 
  -3  10  10       15.17       16.42     30.30 o 
  -2  10  10     1221.77     1254.95     50.73 o 
  -1  10  10      597.07      590.76     32.53 o 
   0  10  10      143.75      163.87     39.33 o 
   1  10  10      301.18      195.53     46.84 o 
   2  10  10       44.74       37.39     42.33 o 
  -5  11  10       25.96       38.17     27.00 o 
  -4  11  10       84.83      133.71     47.49 o 
  -3  11  10       16.70       28.15     42.12 o 
  -2  11  10       16.90      -14.96     20.76 o 
  -1  11  10      360.86      419.87     30.37 o 
   0  11  10       41.99      -32.88     42.76 o 
  -1 -12  11       88.75       30.51     38.03 o 
   0 -12  11      159.62      163.87     25.75 o 
   1 -12  11       65.76       33.99     22.07 o 
   2 -12  11      109.18       75.18     21.53 o 
   3 -12  11      578.55      596.97     31.08 o 
   4 -12  11      122.96      107.36     27.81 o 
   5 -12  11       79.18       39.54     41.26 o 
  -2 -11  11       63.48       64.69     25.51 o 
  -1 -11  11       15.87       36.23     27.50 o 
   0 -11  11      299.49      319.01     63.50 o 
   1 -11  11      631.35      607.43     35.47 o 
   2 -11  11      311.66      282.35     29.69 o 
   3 -11  11     1910.26     1927.67     65.17 o 
   4 -11  11      103.67       32.49     35.45 o 
   5 -11  11        3.91        5.61     43.40 o 
   6 -11  11      113.49       56.32     26.68 o 
  -4 -10  11      371.95      359.57     34.81 o 
  -3 -10  11       32.86        7.31     55.76 o 
  -2 -10  11      861.70      879.54     42.92 o 
  -1 -10  11        7.78       53.57     23.89 o 
   0 -10  11      251.57      142.35     34.06 o 
   1 -10  11      206.93      224.49     27.72 o 
   2 -10  11      178.99      165.00     25.64 o 
   3 -10  11     2155.12     2100.74     53.85 o 
   4 -10  11      300.62      241.05     28.85 o 
   5 -10  11        1.95      -17.97     23.95 o 
   6 -10  11       71.60       69.36     25.08 o 
   7 -10  11       63.92       77.14     26.65 o 
  -4  -9  11       98.66      119.68     29.96 o 
  -3  -9  11       85.86       78.76     39.54 o 
  -2  -9  11      664.38      760.23     40.03 o 
  -1  -9  11       57.74       50.04     23.76 o 
   0  -9  11      814.06      808.29     43.40 o 
   1  -9  11      415.95      299.10     40.61 o 
   2  -9  11      330.04      313.22     55.65 o 
   3  -9  11      878.91      920.11     40.40 o 
   4  -9  11       65.55       67.69     32.88 o 
   5  -9  11        1.87      -23.75     23.75 o 
   6  -9  11       11.46        8.19     23.01 o 
   7  -9  11      736.85      791.69     46.24 o 
  -5  -8  11      717.59      704.07     40.78 o 
  -4  -8  11     1115.31     1085.30     45.50 o 
  -3  -8  11        7.55       21.95     23.63 o 
  -2  -8  11      395.97      357.64     30.00 o 
  -1  -8  11       25.79       31.99     22.41 o 
   0  -8  11       31.59       34.74     22.02 o 
   1  -8  11      834.10      774.87     36.51 o 
   2  -8  11        1.61        2.55     20.66 o 
   3  -8  11     1205.16     1287.73     62.31 o 
   4  -8  11      162.28      154.92     35.24 o 
   5  -8  11       46.25       60.38     34.38 o 
   6  -8  11      284.33      202.02     41.90 o 
   7  -8  11        9.11       -1.69     23.62 o 
   8  -8  11      311.04      287.29     43.62 o 
  -6  -7  11       97.69      108.05     28.75 o 
  -5  -7  11     1454.11     1424.26     64.89 o 
  -4  -7  11     1948.90     1861.00     53.20 o 
  -3  -7  11      230.11      259.94     28.36 o 
  -2  -7  11      946.66      879.70     39.71 o 
  -1  -7  11       55.09       57.20     23.02 o 
   0  -7  11      480.09      457.63     29.55 o 
   1  -7  11       30.53       18.68     21.54 o 
   2  -7  11      162.62      157.59     24.04 o 
   3  -7  11      420.11      422.44     41.69 o 
   4  -7  11      522.37      477.66     43.19 o 
   5  -7  11        5.26       20.63     31.80 o 
   6  -7  11      405.99      383.77     31.73 o 
   7  -7  11       20.28      -16.33     35.02 o 
   8  -7  11      144.51      143.32     40.40 o 
  -7  -6  11       54.92       54.83     33.84 o 
  -6  -6  11      111.20      187.75     30.10 o 
  -5  -6  11     1023.76      964.98     42.06 o 
  -4  -6  11     1184.74     1208.15     43.65 o 
  -3  -6  11        0.13       14.23     22.49 o 
  -2  -6  11      350.56      336.11     32.23 o 
  -1  -6  11      522.75      453.10     29.10 o 
   0  -6  11      376.69      307.46     25.89 o 
   1  -6  11       38.92       67.59     21.09 o 
   2  -6  11      158.81      100.30     22.38 o 
   3  -6  11     1824.22     1845.54     70.91 o 
   4  -6  11      464.26      524.93     44.69 o 
   5  -6  11       69.19      143.54     35.02 o 
   6  -6  11      100.38      149.77     36.31 o 
   7  -6  11        2.05      -10.96     32.66 o 
   8  -6  11       21.29      -19.55     35.24 o 
  -7  -5  11      644.24      716.43     41.00 o 
  -6  -5  11       25.19       19.43     24.50 o 
  -5  -5  11      360.66      337.50     38.25 o 
  -4  -5  11      431.67      462.32     30.99 o 
  -3  -5  11      430.11      418.60     29.01 o 
  -2  -5  11      207.67      183.72     22.79 o 
  -1  -5  11        0.53       -3.57     19.14 o 
   0  -5  11      125.43      167.56     23.08 o 
   1  -5  11       42.34        5.69     20.05 o 
   2  -5  11      117.53      118.25     21.26 o 
   3  -5  11     1390.71     1399.90     62.96 o 
   4  -5  11     2629.46     2422.05     81.87 o 
   5  -5  11        0.40      -13.11     30.51 o 
   6  -5  11       87.67      112.38     35.67 o 
   7  -5  11       14.59       47.06     35.88 o 
   8  -5  11       23.20       -9.67     36.74 o 
  -7  -4  11      143.11      184.81     29.69 o 
  -6  -4  11      179.41      173.69     41.58 o 
  -5  -4  11      203.34      236.11     27.01 o 
  -4  -4  11      189.61      225.65     30.40 o 
  -3  -4  11      889.18      779.21     35.99 o 
  -2  -4  11      216.94      153.34     22.65 o 
  -1  -4  11      119.16      182.99     23.07 o 
   0  -4  11       97.95      162.74     22.99 o 
   1  -4  11      199.32      213.88     28.36 o 
   2  -4  11      311.32      317.52     25.66 o 
   3  -4  11      100.84      107.87     29.22 o 
   4  -4  11     2009.36     2036.78     74.78 o 
   5  -4  11        9.32       -0.43     30.30 o 
   6  -4  11        5.61      -25.14     32.23 o 
   7  -4  11       72.35      116.46     37.60 o 
   8  -4  11       38.82       60.81     40.61 o 
   9  -4  11       58.96       53.29     43.83 o 
  -8  -3  11      143.62      128.25     28.35 o 
  -7  -3  11      118.34       76.76     25.20 o 
  -6  -3  11       64.10      115.81     24.16 o 
  -5  -3  11      214.84      218.60     26.22 o 
  -4  -3  11     1537.57     1566.83     45.65 o 
  -3  -3  11      120.81      109.59     22.56 o 
  -2  -3  11      159.78      193.74     31.48 o 
  -1  -3  11      148.94      161.33     33.63 o 
   0  -3  11      110.53      116.94     21.38 o 
   1  -3  11      654.64      680.51     35.78 o 
   2  -3  11      185.43      173.19     33.52 o 
   3  -3  11      231.42      219.39     35.24 o 
   4  -3  11      138.40      157.07     33.31 o 
   5  -3  11       21.94       19.98     32.45 o 
   6  -3  11        0.94       36.10     34.16 o 
   7  -3  11       35.75       51.57     36.96 o 
   8  -3  11        0.36      -37.60     40.61 o 
  -8  -2  11      109.88      116.18     45.77 o 
  -7  -2  11      278.22      323.64     30.21 o 
  -6  -2  11       53.12       57.23     26.21 o 
  -5  -2  11      288.33      360.30     27.77 o 
  -4  -2  11      504.20      521.27     29.70 o 
  -3  -2  11      930.54      958.75     37.82 o 
  -2  -2  11        0.69       14.56     18.77 o 
  -1  -2  11     1545.86     1537.25     43.62 o 
   0  -2  11      573.05      529.62     28.89 o 
   1  -2  11       57.30       87.00     21.10 o 
   2  -2  11      205.07      253.55     35.67 o 
   3  -2  11      490.36      383.12     38.89 o 
   4  -2  11       98.02      102.71     29.65 o 
   5  -2  11      170.20      149.55     36.96 o 
   6  -2  11        6.42      -22.79     22.79 o 
   7  -2  11       21.50        5.93     18.97 o 
   8  -2  11        5.67       15.92     20.48 o 
  -8  -1  11       70.00       56.17     32.12 o 
  -7  -1  11      125.55      135.61     26.16 o 
  -6  -1  11      684.58      660.52     36.15 o 
  -5  -1  11      473.04      459.74     28.76 o 
  -4  -1  11     1952.61     2005.93     50.04 o 
  -3  -1  11        8.97       31.92     19.72 o 
  -2  -1  11       48.75       63.83     20.08 o 
  -1  -1  11      532.46      576.71     43.30 o 
   0  -1  11      329.69      316.11     23.85 o 
   1  -1  11      329.84      318.44     36.74 o 
   2  -1  11     1439.59     1385.72     62.31 o 
   3  -1  11      838.99      909.13     54.15 o 
   4  -1  11      603.20      660.31     51.35 o 
   5  -1  11       52.94       74.36     17.72 o 
   6  -1  11      132.23      135.62     20.32 o 
   7  -1  11      209.96      199.61     23.10 o 
   8  -1  11       74.67       65.14     28.27 o 
  -8   0  11       54.78       63.49     24.02 o 
  -7   0  11      331.67      339.80     28.55 o 
  -6   0  11      265.20      260.96     25.57 o 
  -5   0  11      610.37      556.17     30.81 o 
  -4   0  11     2289.68     2286.09     59.84 o 
  -3   0  11       30.17       35.59     18.81 o 
  -2   0  11      962.75      958.62     36.38 o 
  -1   0  11        1.29      -10.90     18.05 o 
   0   0  11        3.73       -2.71     19.07 o 
   1   0  11      138.83      121.83     31.80 o 
   2   0  11     1259.90     1235.52     59.52 o 
   3   0  11      466.08      484.94     29.05 o 
   4   0  11      598.88      615.77     32.38 o 
   5   0  11        8.87       -0.93     18.17 o 
   6   0  11        0.59       24.02     19.13 o 
   7   0  11      268.06      333.44     33.26 o 
   8   0  11       51.73       57.97     24.50 o 
  -9   1  11       56.65        3.44     33.95 o 
  -8   1  11      138.64      197.22     21.44 o 
  -7   1  11       21.74       15.69     20.95 o 
  -6   1  11      498.75      555.20     30.73 o 
  -5   1  11        2.34      -10.17     17.77 o 
  -4   1  11      169.13      204.09     44.48 o 
  -3   1  11      457.25      480.88     27.09 o 
  -2   1  11     2020.53     1978.75     47.40 o 
  -1   1  11       12.32       17.99     18.17 o 
   0   1  11      167.30      169.53     32.66 o 
   1   1  11        1.31        1.50     28.15 o 
   2   1  11       25.24       22.06     17.11 o 
   3   1  11       34.94       69.35     26.21 o 
   4   1  11      373.44      418.34     27.54 o 
   5   1  11      804.17      761.93     37.16 o 
   6   1  11       62.44       60.41     22.63 o 
   7   1  11       13.47        2.16     27.50 o 
   8   1  11       30.15        5.85     22.26 o 
  -9   2  11      112.01      137.52     40.40 o 
  -8   2  11        9.94       55.44     34.59 o 
  -7   2  11        0.62       19.04     16.89 o 
  -6   2  11        6.83       11.27     20.84 o 
  -5   2  11      247.76      274.72     27.93 o 
  -4   2  11      521.56      619.16     30.77 o 
  -3   2  11     1213.76     1244.36     38.71 o 
  -2   2  11     2015.26     1990.32     46.49 o 
  -1   2  11       69.13       70.26     28.15 o 
   0   2  11      334.04      328.61     22.97 o 
   1   2  11      128.93      133.57     49.64 o 
   2   2  11      367.37      406.36     25.70 o 
   3   2  11      133.69      158.10     22.61 o 
   4   2  11      507.00      513.54     31.98 o 
   5   2  11      792.32      855.53     39.40 o 
   6   2  11      136.88       68.34     23.80 o 
   7   2  11       24.91        9.98     47.63 o 
  -9   3  11        0.82       56.30     38.46 o 
  -8   3  11        1.21       15.26     35.02 o 
  -7   3  11      315.24      331.98     43.62 o 
  -6   3  11        5.84       27.29     30.94 o 
  -5   3  11      116.39      123.35     17.42 o 
  -4   3  11      491.19      549.99     24.66 o 
  -3   3  11      228.88      241.31     21.08 o 
  -2   3  11      131.63      118.82     29.01 o 
  -1   3  11       68.78       79.84     23.64 o 
   0   3  11      247.41      233.76     22.09 o 
   1   3  11       59.92       61.26     19.67 o 
   2   3  11      632.59      584.17     32.67 o 
   3   3  11       55.25       81.03     16.64 o 
   4   3  11     1355.83     1400.20     45.33 o 
   5   3  11       80.59       51.84     36.96 o 
   6   3  11       47.70       26.16     23.03 o 
   7   3  11        3.25      -19.72     34.70 o 
  -8   4  11        0.73       15.04     34.81 o 
  -7   4  11      100.39      153.85     39.11 o 
  -6   4  11       92.50      138.81     36.53 o 
  -5   4  11      513.74      563.61     49.42 o 
  -4   4  11      422.34      429.05     27.90 o 
  -3   4  11      299.29      326.87     25.14 o 
  -2   4  11      115.80      122.62     20.91 o 
  -1   4  11       56.42       58.72     15.51 o 
   0   4  11       19.93        5.80     15.70 o 
   1   4  11        2.05        6.48     15.63 o 
   2   4  11       92.26       91.72     20.62 o 
   3   4  11        6.41       46.99     23.07 o 
   4   4  11      334.18      360.43     30.45 o 
   5   4  11      176.72      195.76     28.60 o 
   6   4  11       71.85       88.13     25.83 o 
  -8   5  11       22.62       68.97     38.03 o 
  -7   5  11      254.01      262.05     32.89 o 
  -6   5  11       29.30       49.45     25.42 o 
  -5   5  11        0.35        6.73     23.87 o 
  -4   5  11      329.34      396.86     66.18 o 
  -3   5  11     1505.63     1468.97     58.98 o 
  -2   5  11       35.23       27.36     16.36 o 
  -1   5  11       19.62       15.99     16.55 o 
   0   5  11      161.65      145.79     18.81 o 
   1   5  11       39.90       73.03     17.47 o 
   2   5  11        5.57       26.84     17.07 o 
   3   5  11     1416.51     1426.46     47.00 o 
   4   5  11      160.15      154.80     26.64 o 
   5   5  11       23.98       22.84     23.68 o 
   6   5  11        0.09        5.78     35.02 o 
  -8   6  11      148.49      158.51     32.10 o 
  -7   6  11      156.06      152.02     30.73 o 
  -6   6  11      187.40      219.19     58.45 o 
  -5   6  11      241.10      269.38     30.73 o 
  -4   6  11     1702.10     1648.23     54.40 o 
  -3   6  11      301.68      367.83     31.34 o 
  -2   6  11        1.98        4.70     38.68 o 
  -1   6  11       11.26       11.04     18.02 o 
   0   6  11        0.57        9.87     14.82 o 
   1   6  11       62.26       76.97     18.00 o 
   2   6  11       85.45      136.09     38.14 o 
   3   6  11       28.90       46.45     47.92 o 
   4   6  11      253.84      300.21     46.63 o 
   5   6  11      240.13      319.44     34.94 o 
  -7   7  11        2.21       -1.88     32.12 o 
  -6   7  11       53.95       21.03     27.01 o 
  -5   7  11      560.93      561.07     38.01 o 
  -4   7  11      580.39      662.92     40.00 o 
  -3   7  11      688.09      680.22     48.02 o 
  -2   7  11      464.78      438.13     47.27 o 
  -1   7  11       28.56        2.36     18.97 o 
   0   7  11        6.48       16.30     17.95 o 
   1   7  11       39.66       45.03     21.31 o 
   2   7  11       24.44       -1.36     24.96 o 
   3   7  11       22.63       34.10     24.41 o 
   4   7  11       23.79       47.46     52.32 o 
  -7   8  11       50.48       20.97     29.82 o 
  -6   8  11      123.95      124.47     30.47 o 
  -5   8  11      187.66      165.59     29.97 o 
  -4   8  11        6.38      -16.04     24.55 o 
  -3   8  11      854.51      864.99     45.02 o 
  -2   8  11      241.88      219.28     24.35 o 
  -1   8  11       16.20        4.76     18.58 o 
   0   8  11      447.92      469.59     27.91 o 
   1   8  11      145.17      100.35     41.69 o 
   2   8  11      285.43      306.19     48.35 o 
   3   8  11       19.33       55.44     39.32 o 
  -6   9  11      158.90      169.34     32.49 o 
  -5   9  11       77.82       52.55     47.16 o 
  -4   9  11        2.49       24.78     23.96 o 
  -3   9  11      280.87      330.02     32.97 o 
  -2   9  11       65.19       61.28     22.75 o 
  -1   9  11      116.94       88.82     30.91 o 
   0   9  11      397.18      429.42     28.23 o 
   1   9  11        4.24       -3.01     36.96 o 
   2   9  11      104.09       32.88     39.97 o 
  -5  10  11       14.36       34.17     27.14 o 
  -4  10  11       27.47       26.55     26.43 o 
  -3  10  11       88.59      116.67     51.57 o 
  -2  10  11      378.07      416.03     35.71 o 
  -1  10  11       26.60       50.86     30.73 o 
   0  10  11        5.40       31.37     41.90 o 
  -1 -11  12     1161.49     1247.34     70.05 o 
   0 -11  12      413.31      393.55     34.06 o 
   1 -11  12       24.97      -18.01     24.04 o 
   2 -11  12      420.17      393.20     40.61 o 
   3 -11  12        5.14      -20.61     20.61 o 
   4 -11  12      413.22      420.58     36.89 o 
   5 -11  12       32.18       -0.39     27.40 o 
  -3 -10  12      127.86      140.37     50.50 o 
  -2 -10  12      211.69      239.48     31.83 o 
  -1 -10  12      902.14      879.32     43.67 o 
   0 -10  12       84.61       54.03     23.46 o 
   1 -10  12      189.23      149.15    108.83 o 
   2 -10  12      258.42      229.96     28.54 o 
   3 -10  12       11.82       20.56     22.82 o 
   4 -10  12      266.82      243.95     76.39 o 
   5 -10  12      207.51      183.96     40.40 o 
   6 -10  12       72.75       20.89     50.17 o 
  -4  -9  12      319.91      369.94     35.28 o 
  -3  -9  12      315.74      352.13     33.57 o 
  -2  -9  12        1.33       31.80     25.75 o 
  -1  -9  12      864.31      836.44     40.62 o 
   0  -9  12      201.15      186.55     28.26 o 
   1  -9  12        3.77       -1.55     22.87 o 
   2  -9  12       74.59       23.00     28.04 o 
   3  -9  12       18.70      -16.14     21.42 o 
   4  -9  12      301.67      311.35     42.12 o 
   5  -9  12       45.28        6.11     40.93 o 
   6  -9  12      926.97      956.35    119.36 o 
   7  -9  12      196.76      210.91     68.87 o 
  -4  -8  12       18.04       27.50     26.56 o 
  -3  -8  12      236.06      250.05     30.30 o 
  -2  -8  12        4.54       -0.92     23.53 o 
  -1  -8  12     1359.18     1364.82     47.40 o 
   0  -8  12      759.89      799.31     54.26 o 
   1  -8  12       58.33       58.51     24.59 o 
   2  -8  12       20.44       30.71     46.63 o 
   3  -8  12       26.62       63.17     34.16 o 
   4  -8  12       66.56       77.57     36.74 o 
   5  -8  12       32.49       42.97     36.31 o 
   6  -8  12      240.12      168.45     46.31 o 
   7  -8  12     1220.59     1327.06     74.56 o 
  -5  -7  12       19.11       48.88     71.02 o 
  -4  -7  12       10.75      -14.30     25.73 o 
  -3  -7  12      114.52      109.04     26.66 o 
  -2  -7  12       30.90       75.13     23.23 o 
  -1  -7  12     1186.03     1149.93     69.94 o 
   0  -7  12      513.77      513.76     31.45 o 
   1  -7  12        1.56        5.61     21.92 o 
   2  -7  12      194.46      200.50     26.25 o 
   3  -7  12        6.75       18.05     33.09 o 
   4  -7  12      291.08      250.11     40.18 o 
   5  -7  12       42.22       71.55     35.02 o 
   6  -7  12       68.58       92.21     90.68 o 
   7  -7  12     1157.37     1172.99     73.06 o 
  -6  -6  12      204.61      214.70     32.43 o 
  -5  -6  12      402.01      410.67     40.93 o 
  -4  -6  12      275.47      284.29     30.10 o 
  -3  -6  12      111.94      125.07     30.94 o 
  -2  -6  12        4.93       -4.83     22.56 o 
  -1  -6  12      252.54      313.77     27.96 o 
   0  -6  12       93.97      132.04     24.30 o 
   1  -6  12      122.82       79.30     23.17 o 
   2  -6  12      110.31      147.76     24.81 o 
   3  -6  12        8.26      -29.01     31.16 o 
   4  -6  12      201.76      226.26     38.89 o 
   5  -6  12      121.39      140.31     37.17 o 
   6  -6  12      176.66      240.23     42.12 o 
   7  -6  12     1456.20     1519.15     74.13 o 
   8  -6  12       86.37      103.57     41.69 o 
  -6  -5  12      230.63      234.26     31.34 o 
  -5  -5  12      107.59      134.51     27.31 o 
  -4  -5  12        8.53       16.22     24.16 o 
  -3  -5  12       17.00       19.38     21.86 o 
  -2  -5  12       55.30       55.03     22.90 o 
  -1  -5  12      154.08      165.64     24.29 o 
   0  -5  12      895.60      860.64     39.97 o 
   1  -5  12       45.68       43.88     27.07 o 
   2  -5  12       92.09      125.06     56.30 o 
   3  -5  12      197.99      189.52     37.39 o 
   4  -5  12       53.45       50.28     33.95 o 
   5  -5  12       55.72       49.21     35.24 o 
   6  -5  12       83.38       54.15     35.67 o 
   7  -5  12      468.61      440.49     48.99 o 
   8  -5  12      325.94      353.47     51.14 o 
  -7  -4  12     1020.63     1057.14     46.55 o 
  -6  -4  12      121.37      182.67     43.08 o 
  -5  -4  12      115.09       85.30     25.82 o 
  -4  -4  12        3.25       14.60     22.45 o 
  -3  -4  12       68.61       51.90     22.78 o 
  -2  -4  12       16.44       26.82     22.33 o 
  -1  -4  12     1056.84      969.19     38.11 o 
   0  -4  12     2092.70     2001.95     50.94 o 
   1  -4  12      106.23       46.77     22.02 o 
   2  -4  12      472.20      408.26     41.69 o 
   3  -4  12      424.47      468.85     44.05 o 
   4  -4  12       44.42       55.22     33.52 o 
   5  -4  12      255.39      234.43     41.26 o 
   6  -4  12       72.95       47.49     36.31 o 
   7  -4  12      423.64      374.09     48.35 o 
   8  -4  12      528.26      473.80     54.79 o 
  -7  -3  12      564.15      536.09     36.56 o 
  -6  -3  12       11.68       22.89     24.93 o 
  -5  -3  12      457.31      520.80     33.01 o 
  -4  -3  12        0.14        7.49     22.31 o 
  -3  -3  12      116.14      166.79     24.88 o 
  -2  -3  12       41.99       72.82     22.41 o 
  -1  -3  12      609.28      588.79     32.15 o 
   0  -3  12     1555.78     1627.53     45.61 o 
   1  -3  12      562.81      451.70     28.76 o 
   2  -3  12      284.44      290.51     38.03 o 
   3  -3  12       14.30       25.78     31.59 o 
   4  -3  12      336.19      349.60     41.69 o 
   5  -3  12      107.83       91.32     37.17 o 
   6  -3  12      209.78      281.27     44.05 o 
   7  -3  12      365.00      464.34     51.57 o 
   8  -3  12      356.94      397.09     53.93 o 
  -7  -2  12      191.11      235.25     29.69 o 
  -6  -2  12      183.15      200.70     27.09 o 
  -5  -2  12      162.55      175.26     35.24 o 
  -4  -2  12       73.73       47.79     22.49 o 
  -3  -2  12      738.02      705.69     36.44 o 
  -2  -2  12       24.58       46.18     20.76 o 
  -1  -2  12      712.50      719.78     34.84 o 
   0  -2  12     2122.34     2257.10     52.92 o 
   1  -2  12      397.80      403.32     39.75 o 
   2  -2  12      139.36       97.98     33.09 o 
   3  -2  12      695.30      627.21     48.78 o 
   4  -2  12       94.75       76.49     31.16 o 
   5  -2  12      108.16       76.49     36.31 o 
   6  -2  12       48.43       24.71     36.96 o 
   7  -2  12      115.59       70.48     40.61 o 
   8  -2  12      485.22      597.56     59.09 o 
  -8  -1  12      194.61      190.82     45.02 o 
  -7  -1  12      645.67      628.67     36.57 o 
  -6  -1  12       76.97       74.30     24.93 o 
  -5  -1  12      272.79      292.87     28.06 o 
  -4  -1  12        3.04      -16.99     20.62 o 
  -3  -1  12      938.72      974.58     40.00 o 
  -2  -1  12      133.03      186.42     23.06 o 
  -1  -1  12      721.08      716.05     34.16 o 
   0  -1  12     1540.30     1612.94     45.42 o 
   1  -1  12      179.89      179.85     31.59 o 
   2  -1  12      388.67      382.47     39.97 o 
   3  -1  12      148.91      127.20     35.24 o 
   4  -1  12      282.86      255.70     40.40 o 
   5  -1  12       28.36      -13.11     34.81 o 
   6  -1  12        2.28      -26.86     37.17 o 
   7  -1  12      153.87      145.47     43.62 o 
   8  -1  12      882.32      975.95     68.33 o 
  -8   0  12     1476.77     1542.60     72.41 o 
  -7   0  12      568.97      596.33     34.66 o 
  -6   0  12        0.15        1.13     21.27 o 
  -5   0  12      247.26      267.39     26.76 o 
  -4   0  12        0.22        5.21     21.14 o 
  -3   0  12       27.99       16.53     22.99 o 
  -2   0  12       19.10       35.79     19.28 o 
  -1   0  12       29.32       39.30     21.06 o 
   0   0  12      167.10      152.35     32.88 o 
   1   0  12      255.91      229.91     36.96 o 
   2   0  12       14.63      -25.57     30.51 o 
   3   0  12        1.29      -14.61     30.51 o 
   4   0  12        0.20       12.89     34.59 o 
   5   0  12       79.42      113.45     39.32 o 
   6   0  12      258.83      163.30     43.19 o 
   7   0  12       29.68       31.16     37.82 o 
  -8   1  12      945.99     1006.14     50.60 o 
  -7   1  12      608.75      608.40     34.34 o 
  -6   1  12        0.31      -18.05     20.43 o 
  -5   1  12      479.11      410.15     28.84 o 
  -4   1  12       34.70       23.60     20.10 o 
  -3   1  12      381.35      361.13     26.22 o 
  -2   1  12       63.51       58.59     19.89 o 
  -1   1  12      300.05      332.96     42.65 o 
   0   1  12     1318.95     1318.25     58.45 o 
   1   1  12     1069.82     1078.88     55.87 o 
   2   1  12      118.39       78.43     32.45 o 
   3   1  12      318.09      359.70     41.90 o 
   4   1  12     1390.04     1272.26     64.89 o 
   5   1  12      206.43      196.82     42.12 o 
   6   1  12      281.78      301.43     47.27 o 
   7   1  12       52.88       32.42     27.09 o 
  -8   2  12      499.72      497.00     53.50 o 
  -7   2  12      706.99      718.32     61.88 o 
  -6   2  12       97.75      102.03     24.45 o 
  -5   2  12      297.58      353.83     27.11 o 
  -4   2  12      444.40      443.74     27.73 o 
  -3   2  12       18.34       14.82     18.95 o 
  -2   2  12       82.77      103.89     20.98 o 
  -1   2  12      304.86      308.56     37.82 o 
   0   2  12     6377.53     6247.01    144.39 o 
   1   2  12      626.45      592.83     48.35 o 
   2   2  12      222.06      278.91     37.82 o 
   3   2  12     1307.91     1309.65     63.60 o 
   4   2  12        1.26       36.89     28.58 o 
   5   2  12      118.38      141.78     61.88 o 
   6   2  12      276.22      303.67     30.71 o 
   7   2  12      431.45      543.53     38.33 o 
  -8   3  12      583.42      715.31     61.67 o 
  -7   3  12      650.25      669.33     56.73 o 
  -6   3  12      218.19      210.79     40.40 o 
  -5   3  12       38.81       64.65     42.65 o 
  -4   3  12      130.20      110.62     17.97 o 
  -3   3  12       13.03        4.95     19.09 o 
  -2   3  12      261.35      260.21     34.81 o 
  -1   3  12        6.08        2.58     27.07 o 
   0   3  12     1447.59     1489.93     64.03 o 
   1   3  12      610.82      614.75     48.56 o 
   2   3  12       19.27       48.97     21.20 o 
   3   3  12      138.18      161.56     24.59 o 
   4   3  12      131.00      177.66     26.05 o 
   5   3  12      363.89      337.53     30.90 o 
   6   3  12        0.84       10.28     23.46 o 
  -8   4  12      520.43      576.72     57.80 o 
  -7   4  12      468.51      528.16     54.36 o 
  -6   4  12       27.64       39.75     34.81 o 
  -5   4  12       32.75       57.59     34.16 o 
  -4   4  12       33.73       73.92     32.66 o 
  -3   4  12      750.10      721.80     37.26 o 
  -2   4  12     1258.44     1206.91     41.42 o 
  -1   4  12       42.57       63.99     21.59 o 
   0   4  12     1209.47     1261.31     43.18 o 
   1   4  12     1262.55     1281.43     34.77 o 
   2   4  12       41.46       66.91     17.95 o 
   3   4  12        7.47       45.26     21.65 o 
   4   4  12      794.86      829.21     77.03 o 
   5   4  12      137.99      168.72     65.32 o 
   6   4  12      107.77      122.89     73.49 o 
  -7   5  12      843.58      869.59     68.54 o 
  -6   5  12      123.13      114.53     38.25 o 
  -5   5  12      134.64      135.80     38.25 o 
  -4   5  12       17.86       -6.45     32.66 o 
  -3   5  12      198.03      224.33     39.54 o 
  -2   5  12      202.90      249.68     38.89 o 
  -1   5  12        7.36        1.88     17.21 o 
   0   5  12      430.73      475.62     24.70 o 
   1   5  12      169.85      188.70     20.58 o 
   2   5  12       18.44       68.95     24.56 o 
   3   5  12       40.04       40.97     35.13 o 
   4   5  12       10.00        3.91     21.95 o 
   5   5  12        0.39       52.33     24.99 o 
  -7   6  12      164.09      234.21     46.20 o 
  -6   6  12       82.13       78.67     32.55 o 
  -5   6  12      299.96      295.94     36.10 o 
  -4   6  12      580.50      576.00     37.96 o 
  -3   6  12       61.33       65.97     25.73 o 
  -2   6  12       10.73       11.38     17.05 o 
  -1   6  12        7.10       -4.64     22.88 o 
   0   6  12       97.46       80.17     24.58 o 
   1   6  12      152.96      144.82     20.69 o 
   2   6  12      140.75      136.54     27.04 o 
   3   6  12        0.95       20.40     52.00 o 
   4   6  12       24.37       51.43     25.50 o 
  -6   7  12       87.95       93.86     49.53 o 
  -5   7  12       72.02       82.23     28.75 o 
  -4   7  12       95.64      120.43     28.60 o 
  -3   7  12      197.42      227.34     30.26 o 
  -2   7  12       20.29      -15.74     25.71 o 
  -1   7  12       76.22       49.80     19.70 o 
   0   7  12      373.81      332.25     77.25 o 
   1   7  12     1822.17     1782.55     56.08 o 
   2   7  12        4.32       44.69     36.74 o 
   3   7  12      345.25      402.44     50.71 o 
  -6   8  12      551.48      603.97     43.31 o 
  -5   8  12      182.28      202.13     32.60 o 
  -4   8  12       98.93       78.08     57.26 o 
  -3   8  12       66.22       39.85     27.61 o 
  -2   8  12        6.10      -18.47     41.53 o 
  -1   8  12       13.18       -9.95     32.50 o 
   0   8  12      193.73      190.19     39.00 o 
   1   8  12      945.73      845.31     66.61 o 
   2   8  12        0.68       63.17     40.18 o 
  -4   9  12      209.80      206.57     33.47 o 
  -3   9  12       53.62       67.21     26.33 o 
  -2   9  12      404.63      435.06     37.32 o 
  -1   9  12        3.45       -9.22     37.69 o 
   0   9  12       51.18       58.20     21.30 o 
   1   9  12      730.72      658.59     62.53 o 
  -1 -10  13       28.79       94.97     27.60 o 
   0 -10  13        2.22      -25.08     25.08 o 
   1 -10  13        9.78       10.61     24.20 o 
   2 -10  13      258.82      307.05     47.27 o 
   3 -10  13      500.06      542.03     36.67 o 
   4 -10  13       17.74       61.67     40.83 o 
  -2  -9  13       65.33        9.09     30.62 o 
  -1  -9  13        2.97        6.73     25.08 o 
   0  -9  13       96.84       88.44     26.01 o 
   1  -9  13        3.61       33.28     24.99 o 
   2  -9  13       61.98       31.98     24.68 o 
   3  -9  13      333.42      298.24     44.26 o 
   4  -9  13       75.94       85.09     38.03 o 
   5  -9  13       41.07       69.19     41.04 o 
  -3  -8  13       21.99       40.17     32.23 o 
  -2  -8  13       22.37      -15.84     34.81 o 
  -1  -8  13       34.72       56.04     27.72 o 
   0  -8  13       20.57       23.77     25.20 o 
   1  -8  13      109.30      154.30     30.73 o 
   2  -8  13      237.14      307.65     54.69 o 
   4  -8  13       83.94      116.89     38.46 o 
   5  -8  13       24.82       46.41     39.75 o 
   6  -8  13      198.59      113.30     42.12 o 
  -4  -7  13      302.52      302.10     33.73 o 
  -3  -7  13       30.19       -3.63     49.42 o 
  -2  -7  13      189.69      151.24     28.33 o 
  -1  -7  13       12.48      -12.68     24.46 o 
   0  -7  13      128.23      130.59     28.69 o 
   1  -7  13       23.61       21.41     22.36 o 
   2  -7  13       46.46       29.81     24.07 o 
   3  -7  13      932.40      906.55     59.30 o 
   4  -7  13      193.53      216.16     41.04 o 
   5  -7  13      161.08      139.45     39.54 o 
   6  -7  13      441.39      449.51     50.92 o 
  -5  -6  13      207.24      229.60     32.66 o 
  -4  -6  13      181.02      224.03     30.25 o 
  -3  -6  13      375.41      427.34     33.44 o 
  -2  -6  13        1.60      -23.32     23.32 o 
  -1  -6  13       16.75       82.62     24.73 o 
   0  -6  13      178.20      176.00     26.56 o 
   1  -6  13       97.97       59.07     23.97 o 
   2  -6  13        0.05        9.09     21.19 o 
   3  -6  13      516.56      475.51     47.49 o 
   4  -6  13      740.06      683.94     55.22 o 
   5  -6  13      116.46       99.92     38.89 o 
   6  -6  13        1.06      -33.52     36.31 o 
   7  -6  13      336.17      369.58     50.71 o 
  -6  -5  13      136.66      162.25     32.11 o 
  -5  -5  13      273.92      256.56     31.70 o 
  -4  -5  13      836.43      773.30     40.86 o 
  -3  -5  13      328.69      283.95     30.13 o 
  -2  -5  13       34.31       41.82     24.11 o 
  -1  -5  13       27.20       59.89     23.65 o 
   0  -5  13       24.21        8.80     22.86 o 
   1  -5  13      261.55      231.67     25.75 o 
   2  -5  13       91.68       12.89     34.16 o 
   3  -5  13     1265.29     1279.35     65.32 o 
   4  -5  13     1753.61     1792.90     75.85 o 
   5  -5  13       46.60        2.15     35.02 o 
   6  -5  13      493.01      525.36     52.86 o 
   7  -5  13       29.06       -6.02     40.40 o 
  -6  -4  13       35.75       23.86     28.57 o 
  -5  -4  13      129.45       78.26     27.79 o 
  -4  -4  13      735.28      762.99     39.81 o 
  -3  -4  13      148.04      146.66     26.15 o 
  -2  -4  13      539.73      479.78     32.17 o 
  -1  -4  13      810.16      752.90     58.55 o 
   0  -4  13      442.55      374.46     45.55 o 
   1  -4  13      551.00      521.06     41.26 o 
   2  -4  13        0.71       12.46     33.31 o 
   3  -4  13     1130.81     1083.60     61.67 o 
   4  -4  13     1297.07     1289.24     66.18 o 
   5  -4  13       65.49       84.02     38.68 o 
   6  -4  13      321.75      387.42     48.78 o 
   7  -4  13      134.80      146.76     45.12 o 
  -6  -3  13       37.42       49.40     27.11 o 
  -5  -3  13      150.63      159.97     28.10 o 
  -4  -3  13      306.65      323.75     30.61 o 
  -3  -3  13       78.54       96.98     24.59 o 
  -2  -3  13      253.74      267.46     27.49 o 
  -1  -3  13      505.99      491.68     31.36 o 
   0  -3  13      104.15       77.51     60.27 o 
   1  -3  13      453.97      412.99     29.87 o 
   2  -3  13       12.46       32.45     33.09 o 
   3  -3  13      550.34      532.24     48.78 o 
   4  -3  13     1451.27     1380.56     68.11 o 
   5  -3  13        1.44      -24.93     35.24 o 
   6  -3  13      162.10      141.60     41.69 o 
   7  -3  13       91.21       74.56     43.19 o 
  -7  -2  13      182.62      226.53     30.59 o 
  -6  -2  13      248.07      283.74     31.23 o 
  -5  -2  13      357.37      381.65     31.19 o 
  -4  -2  13     1366.11     1339.17     46.34 o 
  -3  -2  13      894.30      881.45     39.96 o 
  -2  -2  13      110.14       97.99     23.52 o 
  -1  -2  13      913.54      901.81     39.35 o 
   0  -2  13      120.82      132.34     46.73 o 
   1  -2  13      165.91      229.27     38.68 o 
   2  -2  13       65.48       50.50     34.38 o 
   3  -2  13      376.40      445.00     45.98 o 
   4  -2  13     1044.23      995.51     60.81 o 
   5  -2  13       50.64       58.88     38.03 o 
   6  -2  13      223.60      234.86     46.20 o 
   7  -2  13       88.38       27.50     42.54 o 
  -7  -1  13      153.70      182.94     29.68 o 
  -6  -1  13      373.71      348.20     32.29 o 
  -5  -1  13      347.46      355.80     30.16 o 
  -4  -1  13     2684.53     2874.43     64.34 o 
  -3  -1  13      202.15      209.85     25.31 o 
  -2  -1  13        1.45        3.10     24.07 o 
  -1  -1  13      383.07      412.25     29.50 o 
   0  -1  13        1.53        6.12     26.54 o 
   1  -1  13      707.95      742.82     52.86 o 
   2  -1  13       67.03       93.47     35.02 o 
   3  -1  13      219.12      240.44     41.26 o 
   4  -1  13      820.81      781.71     56.51 o 
   5  -1  13       60.20       94.76     40.40 o 
   6  -1  13       14.74       -4.30     39.75 o 
   7  -1  13        8.59       70.69     39.11 o 
  -7   0  13      332.04      356.04     32.98 o 
  -6   0  13      230.49      193.47     27.87 o 
  -5   0  13      201.79      254.88     27.63 o 
  -4   0  13     1410.79     1390.11     45.12 o 
  -3   0  13      783.52      825.31     37.98 o 
  -2   0  13        9.60        5.35     21.41 o 
  -1   0  13       38.39       63.57     22.18 o 
   0   0  13        0.11      -24.07     30.08 o 
   1   0  13      209.75      200.26     37.60 o 
   2   0  13      284.96      283.85     40.18 o 
   3   0  13       13.06      -32.88     32.88 o 
   4   0  13     1349.23     1383.57     67.90 o 
   5   0  13      642.33      718.97     58.23 o 
   6   0  13       43.99      113.45     43.62 o 
  -7   1  13      539.80      552.85     29.56 o 
  -6   1  13      617.19      680.74     59.09 o 
  -5   1  13      436.69      506.96     31.79 o 
  -4   1  13      856.24      862.73     39.25 o 
  -3   1  13      580.92      678.16     35.70 o 
  -2   1  13      157.56      148.91     23.19 o 
  -1   1  13     1503.01     1440.51     62.74 o 
   0   1  13       86.23      106.58     34.16 o 
   1   1  13      687.92      683.51     51.78 o 
   2   1  13      774.11      750.77     55.22 o 
   3   1  13      437.24      438.56     45.98 o 
   4   1  13     1465.88     1435.78     68.76 o 
   5   1  13      883.64      880.12     62.10 o 
   6   1  13      257.15      338.64     51.35 o 
  -7   2  13      128.06      180.49     44.05 o 
  -6   2  13      212.65      124.20     40.61 o 
  -5   2  13        4.18        0.04     20.23 o 
  -4   2  13     1177.20     1170.71     41.67 o 
  -3   2  13        1.76       -7.79     21.17 o 
  -2   2  13      412.46      398.95     28.08 o 
  -1   2  13      330.94      306.84     38.46 o 
   0   2  13      366.45      405.68     40.61 o 
   1   2  13     1242.41     1222.63     63.39 o 
   2   2  13      244.32      330.47     42.54 o 
   3   2  13      706.44      681.79     54.79 o 
   4   2  13     1237.98     1322.76     67.90 o 
   5   2  13       82.33       72.84     36.10 o 
   6   2  13       67.72       79.29     39.11 o 
  -7   3  13      291.18      328.54     48.99 o 
  -6   3  13      299.84      302.11     46.20 o 
  -5   3  13       25.98        8.17     32.45 o 
  -4   3  13     1023.93     1025.86     34.04 o 
  -3   3  13     1245.71     1364.62     43.07 o 
  -2   3  13      147.79      106.36     32.23 o 
  -1   3  13      419.62      414.06     42.12 o 
   0   3  13      198.21      194.03     35.45 o 
   1   3  13      541.33      458.54     45.12 o 
   2   3  13       11.96       -4.73     33.52 o 
   3   3  13       52.76       33.74     33.09 o 
   4   3  13      772.27      786.87     59.30 o 
   5   3  13       52.51       62.74     37.82 o 
  -7   4  13       17.27       41.47     39.54 o 
  -6   4  13      129.46      152.56     41.90 o 
  -5   4  13       37.93       10.10     34.16 o 
  -3   4  13     1822.96     1707.81     76.49 o 
  -2   4  13      297.63      297.61     27.62 o 
  -1   4  13      742.33      742.19     36.06 o 
   0   4  13      304.63      272.78     27.78 o 
   1   4  13      210.84      166.29     25.44 o 
   2   4  13      118.05      181.23     25.31 o 
   3   4  13      216.74      234.00     42.33 o 
   4   4  13      143.27      168.25     44.05 o 
   5   4  13      667.06      712.52     62.53 o 
  -6   5  13       32.11       41.90     38.25 o 
  -5   5  13        0.77       19.77     36.31 o 
  -4   5  13      815.53      775.69     60.81 o 
  -3   5  13     1086.09     1024.94     64.46 o 
  -2   5  13       16.55      -31.16     31.16 o 
  -1   5  13       21.66       41.69     32.66 o 
   0   5  13       45.78        8.13     22.49 o 
   1   5  13        0.35      -14.13     21.38 o 
   2   5  13      271.14      255.05     42.33 o 
   3   5  13      163.02       87.45     35.67 o 
   4   5  13      259.49      300.89     33.49 o 
  -6   6  13     1122.43     1186.31     75.85 o 
  -5   6  13      217.59      232.92     45.12 o 
  -4   6  13      320.06      320.59     46.20 o 
  -3   6  13     1209.54     1227.57     69.62 o 
  -2   6  13       22.32       15.69     13.75 o 
  -1   6  13        7.51      -15.26     32.45 o 
   0   6  13       32.17       44.26     33.52 o 
   1   6  13        0.18       30.73     32.02 o 
   2   6  13        0.92       29.38     24.05 o 
   3   6  13      326.52      365.57     39.00 o 
  -5   7  13      400.79      447.37     39.79 o 
  -4   7  13      126.90       99.40     30.21 o 
  -3   7  13      913.90      947.20    146.76 o 
  -2   7  13       30.98       19.77     28.58 o 
  -1   7  13       49.06       55.65     30.94 o 
   0   7  13      122.58       84.23     30.08 o 
   1   7  13       66.06       69.19     40.83 o 
   2   7  13       35.48       22.99     38.68 o 
  -4   8  13        5.60       -9.53     34.38 o 
  -3   8  13      340.74      333.48     36.22 o 
  -2   8  13       14.27       -0.74     24.93 o 
  -1   8  13       38.60       43.10     25.07 o 
   0   8  13       30.85       57.66     24.60 o 
  -1  -9  14      269.02      207.07     52.86 o 
   0  -9  14      147.65      132.65     41.47 o 
   1  -9  14        2.20       12.35     25.61 o 
   2  -9  14       21.88      -23.82     25.45 o 
   3  -9  14      114.35      117.97     41.69 o 
  -2  -8  14        0.09        7.00     30.73 o 
  -1  -8  14      640.38      598.32     37.93 o 
   0  -8  14      228.49      252.00     32.13 o 
   1  -8  14       78.96      114.44     26.52 o 
   2  -8  14       46.27       65.96     26.88 o 
   3  -8  14        6.63        2.36     37.39 o 
   4  -8  14        1.21        6.02     38.89 o 
   5  -8  14        8.20       47.70     42.76 o 
  -3  -7  14       54.19       43.89     29.02 o 
  -2  -7  14        0.50       -7.22     26.03 o 
  -1  -7  14      457.60      520.40     61.56 o 
   0  -7  14      280.07      308.83     85.20 o 
   1  -7  14       29.43       41.06     24.29 o 
   2  -7  14        4.68       27.43     24.69 o 
   3  -7  14        2.01       25.36     38.46 o 
   4  -7  14      182.32      197.25     43.83 o 
   5  -7  14        1.76       11.60     39.54 o 
  -4  -6  14      354.48      423.22     71.88 o 
  -3  -6  14        8.05       44.80     27.32 o 
  -2  -6  14       23.82       35.25     26.51 o 
  -1  -6  14      431.68      475.57     43.08 o 
   0  -6  14      922.45      884.43     63.39 o 
   1  -6  14       20.79       38.75     23.75 o 
   2  -6  14       63.49       13.75     36.74 o 
   3  -6  14       76.84       43.62     38.03 o 
   4  -6  14       73.81       90.25     40.40 o 
   5  -6  14      986.83      888.72     63.60 o 
   6  -6  14       36.00       77.14     43.62 o 
  -4  -5  14       26.62       45.59     49.85 o 
  -3  -5  14        4.86        5.28     25.81 o 
  -2  -5  14       23.89       46.47     25.54 o 
  -1  -5  14     1020.57     1087.03     44.16 o 
   0  -5  14     1663.72     1620.15     63.28 o 
   1  -5  14       10.86       -4.36     23.42 o 
   2  -5  14      725.37      774.83     58.45 o 
   3  -5  14      421.30      334.77     46.63 o 
   4  -5  14       45.10      119.47     40.61 o 
   5  -5  14      187.57      255.91     45.98 o 
   6  -5  14        2.12      -39.75     39.75 o 
  -5  -4  14       15.53      -12.45     27.30 o 
  -4  -4  14      134.52      124.78     28.23 o 
  -3  -4  14      134.96      110.13     26.70 o 
  -2  -4  14       37.94       37.28     24.56 o 
  -1  -4  14      571.09      489.16     33.15 o 
   0  -4  14      973.12      951.87     42.31 o 
   1  -4  14        0.44      -10.72     23.53 o 
   2  -4  14      347.75      320.16     45.34 o 
   3  -4  14      381.81      378.82     46.41 o 
   4  -4  14      143.13      176.63     41.69 o 
   5  -4  14        4.56       43.83     39.75 o 
   6  -4  14       60.11       77.57     42.33 o 
  -5  -3  14       56.01       69.91     28.16 o 
  -4  -3  14       36.88       -7.65     25.46 o 
  -3  -3  14      487.05      498.86     34.07 o 
  -2  -3  14      165.80      179.41     27.40 o 
  -1  -3  14      366.39      345.02     30.38 o 
   0  -3  14     1277.59     1237.59     48.35 o 
   1  -3  14      289.66      233.14     41.26 o 
   2  -3  14      122.57      128.71     35.67 o 
   3  -3  14      180.86      189.52     41.69 o 
   4  -3  14       30.42       60.38     38.46 o 
   5  -3  14      151.57      154.28     42.97 o 
   6  -3  14       45.49       56.73     42.97 o 
  -6  -2  14       30.81       62.39     29.01 o 
  -5  -2  14      488.32      545.90     36.06 o 
  -4  -2  14       11.36       44.02     24.93 o 
  -3  -2  14      347.64      273.71     28.62 o 
  -2  -2  14       93.80      141.28     25.74 o 
  -1  -2  14      400.44      384.96     30.18 o 
   0  -2  14     1112.71     1052.00     42.08 o 
   1  -2  14      332.63      380.33     44.69 o 
   2  -2  14        0.71      -25.14     33.95 o 
   3  -2  14      146.92      188.01     42.12 o 
   4  -2  14        2.03       42.12     39.54 o 
   5  -2  14       66.42       58.45     41.47 o 
   6  -2  14       88.23       44.05     42.76 o 
  -6  -1  14      267.67      256.36     31.37 o 
  -5  -1  14      968.91     1036.01     43.67 o 
  -4  -1  14        7.09       -1.41     23.90 o 
  -3  -1  14      815.59      850.79     73.06 o 
  -2  -1  14        4.08       25.43     22.78 o 
  -1  -1  14      257.17      316.64     28.88 o 
   0  -1  14      724.05      677.28     53.50 o 
   1  -1  14      176.38      184.15     39.54 o 
   2  -1  14        5.99       20.20     36.10 o 
   3  -1  14       41.06       43.19     39.54 o 
   4  -1  14      107.17      108.73     41.26 o 
   5  -1  14        1.18       -7.74     38.25 o 
   6  -1  14       52.99       43.19     37.82 o 
  -6   0  14       10.05       22.62     26.24 o 
  -5   0  14       71.57       86.19     26.35 o 
  -4   0  14        1.22       -9.24     23.06 o 
  -3   0  14      264.61      313.76     28.90 o 
  -2   0  14        3.63       11.27     22.48 o 
  -1   0  14      273.40      308.72     28.79 o 
   0   0  14      964.87      934.70     57.59 o 
   1   0  14      710.03      680.93     53.29 o 
   2   0  14      139.75      132.58     38.68 o 
   3   0  14     1026.20      965.64     61.45 o 
   4   0  14        0.81      -36.74     36.74 o 
   5   0  14      608.31      573.28     55.65 o 
  -6   1  14      222.44      177.27     27.80 o 
  -5   1  14      173.71      134.96     26.55 o 
  -4   1  14        4.46        7.23     21.93 o 
  -3   1  14       29.44       30.73     22.93 o 
  -2   1  14       11.49       -1.67     22.80 o 
  -1   1  14      239.67      228.20     38.03 o 
   0   1  14     1223.57     1140.12     63.17 o 
   1   1  14       92.28       86.59     36.10 o 
   2   1  14       28.68        5.80     36.53 o 
   3   1  14      420.60      364.85     46.63 o 
   4   1  14       58.35       70.05     35.02 o 
   5   1  14     1108.34     1059.32     67.26 o 
  -6   2  14       68.28       24.93     38.89 o 
  -5   2  14       91.45      137.09     38.68 o 
  -4   2  14        4.23       20.78     24.71 o 
  -3   2  14      257.74      270.92     27.57 o 
  -2   2  14      528.44      511.83     45.77 o 
  -1   2  14        5.31        4.51     32.02 o 
   0   2  14     1380.82     1447.81     68.11 o 
   1   2  14      481.13      465.20     46.41 o 
   2   2  14       17.67       26.64     36.74 o 
   3   2  14       97.66       78.86     33.95 o 
   4   2  14       16.36      -27.29     32.02 o 
   5   2  14       81.78       88.53     40.83 o 
  -6   3  14       27.29       20.41     38.25 o 
  -5   3  14       44.54       31.59     37.17 o 
  -4   3  14        4.92      -31.80     33.09 o 
  -3   3  14      337.55      291.58     40.18 o 
  -2   3  14      254.53      292.23     38.89 o 
  -1   3  14      130.48      159.65     37.82 o 
   0   3  14      701.96      647.41     50.28 o 
   1   3  14      608.91      621.84     51.35 o 
   2   3  14       17.01       16.87     21.88 o 
   3   3  14      218.98      256.34     44.05 o 
   4   3  14      103.78       54.36     35.88 o 
  -5   4  14       95.84       88.31     40.40 o 
  -4   4  14      373.91      374.52     47.70 o 
  -3   4  14        3.34      -32.23     32.23 o 
  -2   4  14      166.32      200.05     40.40 o 
  -1   4  14       21.98       14.94     22.70 o 
   0   4  14      707.56      730.12     38.03 o 
   1   4  14      179.37      196.82     28.32 o 
   2   4  14       49.82       23.85     33.31 o 
   3   4  14       38.09       52.00     36.10 o 
  -5   5  14      407.66      346.59     50.07 o 
  -4   5  14      752.70      761.51     63.82 o 
  -3   5  14        4.05       10.96     35.88 o 
  -2   5  14      197.01      204.99     40.40 o 
  -1   5  14      125.22       70.26     36.74 o 
   0   5  14      623.13      721.11     57.80 o 
   1   5  14      519.54      536.79     49.21 o 
   2   5  14       40.62       19.77     33.74 o 
  -4   6  14      105.56      121.83     41.90 o 
  -3   6  14       15.84       15.69     37.39 o 
  -1   6  14       20.94      -11.82     29.22 o 
   0   6  14      428.72      443.71     48.78 o 
  -2   7  14       43.74       50.71     33.52 o 
  -1   7  14        2.63        0.64     31.80 o 
   1  -8  15       30.44       51.68     27.54 o 
  -1  -7  15       52.76       69.51     34.81 o 
   0  -7  15       11.20      -25.19     25.19 o 
   1  -7  15       92.44      106.03     27.70 o 
   2  -7  15       58.73       65.32     43.19 o 
   3  -7  15      689.36      631.73     57.37 o 
  -2  -6  15       32.06       42.16     28.25 o 
  -1  -6  15       31.40       18.77     30.94 o 
   0  -6  15       52.38       34.51     37.82 o 
   1  -6  15       15.18        4.88     24.99 o 
   2  -6  15       88.35      137.95     42.54 o 
   3  -6  15      818.58      712.09     59.95 o 
   4  -6  15      699.72      558.03     55.65 o 
  -3  -5  15        4.37       -0.95     28.69 o 
  -2  -5  15       17.33       45.89     27.54 o 
  -1  -5  15       49.42      101.45     28.18 o 
   0  -5  15       36.41       38.61     50.50 o 
   1  -5  15      206.36      227.99     30.87 o 
   2  -5  15       74.81       20.20     39.54 o 
   3  -5  15      721.36      629.58     56.30 o 
   4  -5  15      157.93       76.49     41.47 o 
  -4  -4  15      292.55      341.28     34.63 o 
  -3  -4  15      199.17      220.25     32.12 o 
  -2  -4  15      114.46      194.29     33.52 o 
  -1  -4  15       83.85       88.67     27.01 o 
   0  -4  15      645.52      765.96     40.93 o 
   1  -4  15       42.34       73.92     39.97 o 
   2  -4  15       12.35       40.18     38.46 o 
   3  -4  15       71.97      118.61     41.47 o 
   4  -4  15      220.54      209.72     46.63 o 
  -4  -3  15      411.95      352.43     33.97 o 
  -3  -3  15      703.20      648.31     61.78 o 
  -2  -3  15       51.96       94.56     27.15 o 
  -1  -3  15      826.93      912.88     42.86 o 
   0  -3  15       55.97       97.65     27.13 o 
   1  -3  15      151.28      209.72     43.83 o 
   2  -3  15       13.67       37.60     39.11 o 
   3  -3  15       63.26       53.29     40.18 o 
   4  -3  15      687.95      823.82     62.53 o 
   5  -3  15       12.04       29.65     42.97 o 
  -4  -2  15      904.82      928.30     47.06 o 
  -3  -2  15      263.61      283.91     52.43 o 
  -2  -2  15      173.45      175.89     27.83 o 
  -1  -2  15      162.28      161.32     27.94 o 
   0  -2  15        0.49       13.54     36.96 o 
   1  -2  15        4.57       27.93     38.03 o 
   2  -2  15       53.72       55.87     39.11 o 
   3  -2  15      270.59      337.57     48.56 o 
   4  -2  15      424.13      430.61     51.14 o 
  -5  -1  15       28.42       -0.61     26.27 o 
  -4  -1  15      178.97      138.04     28.50 o 
  -3  -1  15       67.01       76.76     26.63 o 
  -2  -1  15        2.48       24.21     24.24 o 
  -1  -1  15       22.34        6.30     25.05 o 
   0  -1  15       31.29       63.39     36.74 o 
   1  -1  15        6.24       -9.45     36.96 o 
   2  -1  15        1.55      -35.24     35.24 o 
   3  -1  15        9.24      -37.60     37.60 o 
   4  -1  15      516.37      576.72     56.73 o 
  -5   0  15       54.14       55.68     64.89 o 
  -4   0  15      118.62      132.54     27.50 o 
  -3   0  15      142.28      135.50     27.55 o 
  -2   0  15      185.95      226.71     28.18 o 
  -1   0  15       63.33       36.10     36.10 o 
   0   0  15        2.25      -13.75     35.45 o 
   1   0  15       17.57       46.84     36.31 o 
   2   0  15       18.68      -38.46     38.46 o 
   3   0  15       22.90       -3.87     34.59 o 
   4   0  15      535.13      496.36     54.58 o 
  -5   1  15       50.58       64.10     27.31 o 
  -4   1  15      410.41      463.80     33.76 o 
  -3   1  15      117.37       99.44     25.93 o 
  -2   1  15       97.01       65.97     35.88 o 
  -1   1  15       22.84        7.09     37.39 o 
   0   1  15        2.88        8.38     37.60 o 
   1   1  15      150.82      163.52     40.83 o 
   2   1  15       55.06      -16.33     32.02 o 
   3   1  15      768.49      794.39     61.02 o 
   4   1  15      355.21      481.75     54.79 o 
  -4   2  15      935.61      971.23     61.88 o 
  -3   2  15       24.04       28.10     42.33 o 
  -2   2  15       60.93       91.75     38.25 o 
  -1   2  15       41.41       90.03     38.46 o 
   0   2  15      153.47      144.82     41.47 o 
   1   2  15      175.85      205.63     42.54 o 
   2   2  15       18.37        5.80     33.09 o 
   3   2  15      179.63      179.63     45.98 o 
  -4   3  15      297.33      334.77     49.85 o 
  -3   3  15      321.33      354.76     48.78 o 
  -2   3  15       43.28       23.65     25.89 o 
  -1   3  15       40.83        7.52     33.74 o 
   0   3  15       40.49       88.31     39.11 o 
   1   3  15      195.13      210.44     29.47 o 
   2   3  15        9.36       18.26     35.02 o 
  -3   4  15      441.22      561.68     56.30 o 
  -2   4  15      229.34      244.96     43.83 o 
  -1   4  15       14.41        9.67     34.59 o 
   0   4  15       91.60       56.64     26.54 o 
   1   4  15       62.12       45.83     25.06 o 
  -2   5  15        7.28       -2.58     33.74 o 
  -1   5  15       27.26       53.29     38.68 o 
   0   5  15      133.86      194.03     42.76 o 
   0  -5  16      183.63      146.88     30.74 o 
   1  -5  16      113.51       83.37     42.97 o 
   2  -5  16       99.32       23.21     41.26 o 
  -1  -4  16      110.66      100.88     28.72 o 
   0  -4  16      438.97      429.00     36.36 o 
   1  -4  16      342.25      414.49     52.43 o 
   2  -4  16       16.31      -27.50     40.18 o 
  -2  -3  16       64.09       69.22     28.69 o 
  -1  -3  16      309.54      320.49     34.18 o 
   0  -3  16     1126.20     1216.40     70.26 o 
   1  -3  16        0.93        8.17     40.40 o 
   2  -3  16       14.19       36.74     42.33 o 
  -2  -2  16        6.89      -26.13     26.13 o 
  -1  -2  16      121.14      100.21     28.10 o 
   0  -2  16      332.91      345.09     48.56 o 
   1  -2  16       67.72       84.87     41.90 o 
   2  -2  16       12.29       38.89     42.97 o 
   3  -2  16        6.71      -21.92     40.83 o 
  -3  -1  16        5.40       -1.06     27.32 o 
  -2  -1  16       31.73       46.94     28.02 o 
  -1  -1  16        0.48      -12.46     38.89 o 
   0  -1  16       22.27       52.43     41.90 o 
   1  -1  16       73.48       58.02     41.26 o 
   2  -1  16       37.55        7.74     40.18 o 
  -3   0  16       32.93       25.83     27.57 o 
  -2   0  16        0.65      -26.12     26.12 o 
  -1   0  16       56.14       64.89     40.40 o 
   0   0  16      245.76      198.33     43.40 o 
   1   0  16      559.71      497.22     51.78 o 
   2   0  16       67.87       26.21     35.88 o 
  -2   1  16       33.23       23.21     38.46 o 
  -1   1  16      162.06      214.66     43.83 o 
   0   1  16      348.42      252.91     44.48 o 
   1   1  16      146.06       73.06     36.31 o 
  -2   2  16        8.53      -18.05     38.89 o 
  -1   2  16       72.83      129.35     43.40 o 
   0   2  16      172.02      148.26     38.46 o 
                                                 
